# Supplementary material for: Methylation regulation of Antiviral host factors, Interferon Stimulated Genes (ISGs) and T-cell responses associated with natural HIV control
Source: PLoS Pathog. 2020 Aug 6;16(8):e1008678. doi: 10.1371/journal.ppat.1008678 (PMC7410168; doi:10.1371/journal.ppat.1008678)
Supplement: S1 Table — T cell Breatdh: Number of reactive peptides. T cell Magnitude: Median of SFC per 106 PBMC. nAb NL43: Neutralizing antibodies to NL43 (1/IC50 of plasma). nAb BaL: Neutralizing antibodies to NL43 (1/IC50 of plasma). M: Male. F: Female. (XLSX) [file ppat.1008678.s002.xlsx]

## Sheet: TableS1
Table S1: Clinical information of HIV-1-infected individuals
Group	Age (yr)	Gender (M/F)	Viral Load (VL, plasma HIV RNA copies/ml)	Proviral DNA	CD4 count (cells/mm3)	CTL Breadth	CTL Magnitude	nAb BaL	qRT-PCR
HIV-Low01	33.7	M	950	163.585	608	14	12280	155.2	Analyzed
HIV-Low02	55.7	F	49	16.0214	873	10	16950	65.6	Analyzed
HIV-Low04	34.8	M	9999	317.73	438	19	20580	113.5	Analyzed
HIV-Low05	46.2	M	1100	76.6727	485	40	44720	528.4	Analyzed
HIV-Low06	45.7	F	49	6.7	1083	11	9480	ND	Analyzed
HIV-Low07	39.6	M	210	ND	786	8	2690	59	ND
HIV-Low08	47.8	F	8900	412.47	913	38	32100	2500.3	Analyzed
HIV-Low09	28.3	M	1000	ND	889	16	8380	30.3	ND
HIV-Low10	37	M	810	ND	665	13	25308	399	ND
HIV-Low11	36.7	F	1800	180.822	511	35	22708	2223.3	Analyzed
HIV-Low12	49.8	F	49	9.14761	487	50	36378	1221.8	Analyzed
HIV-Low13	39.9	F	340	294.314	832	15	17103	187.1	Analyzed
HIV-Low14	37.2	F	49	25.6684	665	7	5900	0.6	Analyzed
HIV-Low15	38	M	160	ND	512	22	31810	90.8	ND
HIV-Low16	33.1	M	530	25.8065	948	15	21020	662.2	Analyzed
HIV-Low18	28.7	M	49	0	892	8	2830	18.9	Analyzed
HIV-Low19	26.6	M	7700	ND	733	35	18881.1	15.3	ND
HIV-Low20	44.8	F	2900	278.481	582	49	35602	587.5	Analyzed
HIV-Low21	30.1	F	49	ND	1114	14	7190	18.7	ND
HIV-Low22	46.2	F	2800	32.469	434	22	4810	ND	Analyzed
HIV-Low23	38.4	M	49	90.4149	583	23	10861	1	Analyzed
HIV-Low24	26.2	M	2300	49.1	642	22	37180	42.7	Analyzed
HIV-Low26	43.8	M	50	6.2	872	25	12516	241	Analyzed
HIV-Low28	41.3	F	25	20.9	672	7	1530	114.8	Analyzed
HIV-Low29	50	F	50	0	1228	14	15050	17.3	Analyzed
HIV-Low30	46	M	66	28.6	755	ND	ND	182	Analyzed
HIV-Low31	51.1	M	25	41.5	450	ND	ND	1625.5	Analyzed
HIV-Low32	47.8	F	230	15.9	516	27	12180	488.7	Analyzed
HIV-Low33	43.5	M	330	31.3	1237	12	4470	110.2	Analyzed
HIV-Low35	48.4	M	50	18.4	601	ND	ND	45.3	Analyzed
HIV-Low36	35.4	F	25	11.5	930	5	660	1	Analyzed
HIV-Low37	35.7	F	880	12.1	1343	6	1810	123.9	Analyzed
HIV-Low38	40	F	4800	153.5	569	12	5920	1261.8	ND
HIV-Low39	56.6	F	50	ND	485	8	4840	492	ND
HIV-Low40	45.8	M	1700	ND	742	ND	ND	54.2	ND
HIV-Low42	31	M	9756	620.7	404	7	1170	95.7	ND
HIV-Low43	29	M	5624	1662.4	823	17	5550	535.8	Analyzed
HIV-Low45	41	M	6127	50.2	531	11	1930	ND	Analyzed
HIV-Low46	34	M	400	220.1	1035	3	650	109.1	Analyzed
HIV-Low47	33	F	7923	366.5	524	2	480	871	Analyzed
HIV-Low50	30	M	4482	0	1151	10	2610	ND	Analyzed
HIV-High01	21	F	269431	4.2	212	ND	ND	117.5	ND
HIV-High02	28	F	74922	ND	571	3	220	98.4	ND
HIV-High06	36.7	F	140000	231.9	11	11	12790	94.8	Analyzed
HIV-High07	40.4	F	64000	922.6	282	8	3790	5.5	Analyzed
HIV-High09	24.3	F	610000	1722.4	128	11	3548	ND	Analyzed
HIV-High11	33.1	F	1200000	80.1	75	12	15230	56.1	Analyzed
HIV-High12	50.1	F	54000	363.6	67	5	1080	31.2	Analyzed
HIV-High14	45.4	F	68000	ND	98	9	7190	719.4	ND
HIV-High15	44.5	F	510000	ND	12	7	1440	2089.3	ND
HIV-High17	22	M	152554	3143.4	293	8	1340	ND	ND
HIV-High19	23	M	70393	223.7	208	8	10730	ND	ND
HIV-High21	23	M	50295	1176.5	505	6	3800	394.5	Analyzed
HIV-High22	23	M	240039	1144.6	388	21	19100	1	Analyzed
HIV-High23	24	M	93928	3246.6	256	1	50	ND	Analyzed
HIV-High24	24	M	365977	1204.6	726	26	13746.8	45.6	Analyzed
HIV-High27	26	M	750000	941.4	239	23	9280	ND	ND
HIV-High29	28	M	216105	3021.1	313	13	6325	ND	ND
HIV-High30	28	M	327087	2127.2	544	8	4530	437.5	Analyzed
HIV-High32	29	M	125701	ND	404	7	5410	134.3	ND
HIV-High34	30	M	61078	558.4	380	19	27260	ND	Analyzed
HIV-High35	31	M	194091	1962.5	271	6	520	96.6	Analyzed
HIV-High39	32.4	M	170000	507	17	56	114630	281.2	Analyzed
HIV-High42	35	M	71739	1562.5	227	5	690	ND	ND
HIV-High43	35	M	95365	3149.2	240	5	660	ND	Analyzed
HIV-High44	35	M	102936	1346.3	283	26	9310	407.4	Analyzed
HIV-High45	35	M	63381	1128.7	384	28	35470	544.5	ND
HIV-High48	37	M	61011	ND	641	2	850	266.7	ND
HIV-High49	37.1	M	140000	ND	20	26	5980	42.7	ND
HIV-High50	38	M	544275	ND	402	24	18590	266.1	ND
ND: Not determined
T cell Breatdh: Number of reactive peptides
T cell Magnitude: Median of SFC per 106 PBMC
nAb BaL: Neutralizing antibodies to HIV-1-BaL(1/IC50 of plasma)
M: Male
F: Female
