# Supplementary material for: Methylation regulation of Antiviral host factors, Interferon Stimulated Genes (ISGs) and T-cell responses associated with natural HIV control
Source: PLoS Pathog. 2020 Aug 6;16(8):e1008678. doi: 10.1371/journal.ppat.1008678 (PMC7410168; doi:10.1371/journal.ppat.1008678)
Supplement: S2 Table — M: Male F: Female (XLSX) [file ppat.1008678.s003.xlsx]

## Sheet: TableS2
Table S2: Clinical information independent cohorts
Group	Classification	Age (yr)	Gender (M/F)	Viral Load (VL, plasma HIV RNA copies/ml)	CD4 count (cells/mm3)	Proviral DNA	qRT-PCR
EC_01	EC	30.6384	F	<25	922	0	Analysed
EC_03	EC	40.2795	F	<40	752	8.5	Analysed
EC_04	EC	45.8822	F	<25	1557	5.6	Analysed
EC_05	EC	42.7562	F	<25	372	4.3	Analysed
EC_06	EC	59.4548	M	<25	411	11.1	Analysed
EC_07	EC	40.0877	F	<25	245	35.4	Analysed
EC_09	EC	40.2767	F	<56	898	3.8	Analysed
EC_10	EC	50.2356	M	<25	450	0	Analysed
EC_12	EC	45.5753	M	<25	940	3.4	Analysed
EC_13	EC	51.8438	M	<25	667	0	Analysed
EC_15	EC	53.0548	M	<25	959	20.8	Analysed
EC_18	EC	54.5068	F	<50	838	23.8	Analysed
Acute_01	Acute	35	M	327023	891	520.2	Analysed
Acute_02	Acute	30	M	312060	332	2839.5	Analysed A
Acute_03	Acute	21	M	400	590	520.9	Analysed
Acute_04	Acute	24	M	51638	673	569.7	Analysed
Acute_05	Acute	34	M	25782	463	652.2	Analysed
Acute_06	Acute	33	M	904569	317	3070.2	Analysed
Acute_07	Acute	32	M	26348	646	414.2	Analysed
Acute_08	Acute	27	M	64083	558	569.8	Analysed
Chr-Untreat-5	Untreated	46.0493	M	4900	462	175.5	Analysed
Chr-Untreat-9	Untreated	32.0493	M	7200	328	281.6	Analysed
Chr-Untreat-11	Untreated	29.7096	F	15000	456	549.8	Analysed
Chr-Untreat-12	Untreated	45.1479	M	50000	629	222.2	Analysed
Chr-Untreat-13	Untreated	34.2658	F	8900	572	8.5	Analysed
Chr-Untreat-14	Untreated	29	M	13284	661	317.5	Analysed
Chr_Untreat_16	Untreated	28.4548	M	13893	529	517.9	Analysed
Chr_Untreat_17	Untreated	23.8904	M	11000	914	596.4	Analysed
Chr_Untreat_18	Untreated	40	F	12000	495	160.5	Analysed
Chr_Untreat_19	Untreated	33.4767	M	27342	847	389.5	Analysed
Chr_Untreat_20	Untreated	43.5151	M	44000	437	100.2	Analysed
Chr-treat-5	Treated	46.9836	M	50	532	52.3	Analysed
Chr-treat-6	Treated	40.9288	M	50	426	387.5	Analysed
Chr-treat-11	Treated	29.7096	F	25	786	191.4	Analysed
Chr-treat-12	Treated	45.1479	M	50	558	43	Analysed
Chr-treat-15	Treated	38	M	40	659	89.3	Analysed
A. No sample availability for USP18
M: Male
F: Female
