# Supplementary material for: Methylation regulation of Antiviral host factors, Interferon Stimulated Genes (ISGs) and T-cell responses associated with natural HIV control
Source: PLoS Pathog. 2020 Aug 6;16(8):e1008678. doi: 10.1371/journal.ppat.1008678 (PMC7410168; doi:10.1371/journal.ppat.1008678)
Supplement: S3 Table — (XLSX) [file ppat.1008678.s004.xlsx]

## Sheet: TableS3 CLUSTER 1
Table S3. Gene Enrichment Analysis.
Cluster 1 Gene Enrichment Analysis. Output of clusterProfiler R/Biocondcutor
ID	Description	GeneRatio	BgRatio	pvalue	p.adjust	geneID	Count
GO:0051607	defense response to virus	6/28	31/1833	4.09266e-06	0.00471333	DDX60/IFI44L/PLSCR1/PARP9/IRF7/MX1	6
GO:0002252	immune effector process	11/28	157/1833	7.70152e-06	0.00471333	HLA-A/PTPRJ/CTSZ/DDX60/BCL6/IFI44L/PLSCR1/PARP9/IRF7/MX1/SMAD7	11
GO:0050776	regulation of immune response	10/28	137/1833	1.61146e-05	0.00657474	HLA-A/PTPRJ/MIR19A/DDX60/BCL6/PLSCR1/PARP9/IRF7/USP18/SMAD7	10
GO:0009615	response to virus	6/28	43/1833	2.98917e-05	0.00914687	DDX60/IFI44L/PLSCR1/PARP9/IRF7/MX1	6
GO:0006955	immune response	13/28	264/1833	4.2719e-05	0.0104576	HLA-A/PTPRJ/CTSZ/MIR19A/DDX60/BCL6/IFI44L/PLSCR1/PARP9/IRF7/USP18/MX1/SMAD7	13
GO:0045088	regulation of innate immune response	6/28	52/1833	9.08343e-05	0.016827	MIR19A/DDX60/PLSCR1/PARP9/IRF7/USP18	6
GO:0002682	regulation of immune system process	11/28	204/1833	9.65695e-05	0.016827	HLA-A/PTPRJ/MIR19A/DDX60/BCL6/PLSCR1/PARP9/IRF7/USP18/SMAD7/RUNX3	11
GO:0002376	immune system process	15/28	381/1833	0.000116556	0.016827	HLA-A/PTPRJ/CTSZ/MIR19A/DDX60/BCL6/IFI44L/PLSCR1/PARP9/IRF7/USP18/ETV6/MX1/SMAD7/RUNX3	15
GO:0045087	innate immune response	8/28	109/1833	0.000138589	0.016827	HLA-A/MIR19A/DDX60/PLSCR1/PARP9/IRF7/USP18/MX1	8
GO:0002697	regulation of immune effector process	6/28	58/1833	0.000169564	0.016827	HLA-A/PTPRJ/DDX60/BCL6/PARP9/SMAD7	6
GO:0098542	defense response to other organism	6/28	58/1833	0.000169564	0.016827	DDX60/IFI44L/PLSCR1/PARP9/IRF7/MX1	6
GO:0060337	type I interferon signaling pathway	4/28	20/1833	0.000178718	0.016827	HLA-A/IRF7/USP18/MX1	4
GO:0071357	cellular response to type I interferon	4/28	20/1833	0.000178718	0.016827	HLA-A/IRF7/USP18/MX1	4
GO:0002684	positive regulation of immune system process	9/28	148/1833	0.000208639	0.0178257	HLA-A/PTPRJ/MIR19A/DDX60/BCL6/PLSCR1/PARP9/IRF7/RUNX3	9
GO:0034340	response to type I interferon	4/28	21/1833	0.000218452	0.0178257	HLA-A/IRF7/USP18/MX1	4
GO:0043370	regulation of CD4-positive alpha-beta T cell differentiation	3/28	10/1833	0.000356957	0.0265788	BCL6/SMAD7/RUNX3	3
GO:0045089	positive regulation of innate immune response	5/28	43/1833	0.00036915	0.0265788	MIR19A/DDX60/PLSCR1/PARP9/IRF7	5
GO:0045581	negative regulation of T cell differentiation	3/28	11/1833	0.000485796	0.0312955	BCL6/SMAD7/RUNX3	3
GO:2000514	regulation of CD4-positive alpha-beta T cell activation	3/28	11/1833	0.000485796	0.0312955	BCL6/SMAD7/RUNX3	3
GO:0046637	regulation of alpha-beta T cell differentiation	3/28	12/1833	0.000641105	0.0373964	BCL6/SMAD7/RUNX3	3
GO:0006952	defense response	10/28	210/1833	0.000641605	0.0373964	HLA-A/MIR19A/DDX60/BCL6/IFI44L/PLSCR1/PARP9/IRF7/USP18/MX1	10
GO:0045620	negative regulation of lymphocyte differentiation	3/28	13/1833	0.000824918	0.0456425	BCL6/SMAD7/RUNX3	3
GO:0031347	regulation of defense response	7/28	108/1833	0.000857661	0.0456425	MIR19A/DDX60/BCL6/PLSCR1/PARP9/IRF7/USP18	7
GO:0002819	regulation of adaptive immune response	4/28	31/1833	0.00103346	0.0492887	HLA-A/BCL6/IRF7/SMAD7	4
GO:0050731	positive regulation of peptidyl-tyrosine phosphorylation	4/28	31/1833	0.00103346	0.0492887	PTPRJ/MIR19A/PARP9/TNK2	4
GO:0050778	positive regulation of immune response	7/28	112/1833	0.00106878	0.0492887	HLA-A/PTPRJ/MIR19A/DDX60/PLSCR1/PARP9/IRF7	7
GO:0043207	response to external biotic stimulus	7/28	113/1833	0.00112752	0.0492887	CMPK2/DDX60/IFI44L/PLSCR1/PARP9/IRF7/MX1	7
GO:0051707	response to other organism	7/28	113/1833	0.00112752	0.0492887	CMPK2/DDX60/IFI44L/PLSCR1/PARP9/IRF7/MX1	7
GO:0009607	response to biotic stimulus	7/28	118/1833	0.00146085	0.0612601	CMPK2/DDX60/IFI44L/PLSCR1/PARP9/IRF7/MX1	7
GO:0034097	response to cytokine	8/28	154/1833	0.00150147	0.0612601	HLA-A/BCL6/PLSCR1/PARP9/IRF7/USP18/MX1/SMAD7	8
GO:0046634	regulation of alpha-beta T cell activation	3/28	17/1833	0.00188243	0.0743256	BCL6/SMAD7/RUNX3	3
GO:0031349	positive regulation of defense response	5/28	63/1833	0.00218008	0.0810667	MIR19A/DDX60/PLSCR1/PARP9/IRF7	5
GO:1902106	negative regulation of leukocyte differentiation	3/28	18/1833	0.00223586	0.0810667	BCL6/SMAD7/RUNX3	3
GO:1902105	regulation of leukocyte differentiation	4/28	38/1833	0.00225185	0.0810667	BCL6/IRF7/SMAD7/RUNX3	4
GO:0044092	negative regulation of molecular function	7/28	128/1833	0.00235872	0.0824879	PTPRJ/CTSZ/PRKAR1B/PARP9/LY6E/TNK2/SMAD7	7
GO:0002449	lymphocyte mediated immunity	4/28	39/1833	0.00248288	0.0844179	HLA-A/BCL6/IRF7/SMAD7	4
GO:0043367	CD4-positive alpha-beta T cell differentiation	3/28	19/1833	0.00262799	0.0846489	BCL6/SMAD7/RUNX3	3
GO:0060333	interferon-gamma-mediated signaling pathway	3/28	19/1833	0.00262799	0.0846489	HLA-A/PARP9/IRF7	3
GO:0050730	regulation of peptidyl-tyrosine phosphorylation	4/28	40/1833	0.00272981	0.0856741	PTPRJ/MIR19A/PARP9/TNK2	4
GO:0002460	adaptive immune response based on somatic recombination of immune receptors built from immunoglobulin superfamily domains	4/28	41/1833	0.00299319	0.0893483	HLA-A/BCL6/IRF7/SMAD7	4
GO:0035710	CD4-positive alpha-beta T cell activation	3/28	20/1833	0.00306021	0.0893483	BCL6/SMAD7/RUNX3	3
GO:0002683	negative regulation of immune system process	5/28	68/1833	0.00306587	0.0893483	PTPRJ/MIR19A/BCL6/SMAD7/RUNX3	5
GO:0002443	leukocyte mediated immunity	6/28	102/1833	0.00354501	0.100909	HLA-A/PTPRJ/CTSZ/BCL6/IRF7/SMAD7	6
GO:0019221	cytokine-mediated signaling pathway	6/28	106/1833	0.00430447	0.118589	HLA-A/BCL6/PARP9/IRF7/USP18/MX1	6
GO:0009605	response to external stimulus	11/28	315/1833	0.0043599	0.118589	CMPK2/PTPRJ/GNB1/DDX60/BCL6/IFI44L/PLSCR1/PARP9/IRF7/USP18/MX1	11
GO:0046632	alpha-beta T cell differentiation	3/28	23/1833	0.00461015	0.120335	BCL6/SMAD7/RUNX3	3
GO:0002757	immune response-activating signal transduction	5/28	75/1833	0.00471214	0.120335	PTPRJ/MIR19A/DDX60/PLSCR1/IRF7	5
GO:0010629	negative regulation of gene expression	9/28	227/1833	0.00481551	0.120335	CTSZ/MIR19A/BCL6/PARP9/IRF7/NAB1/ETV6/SMAD7/RUNX3	9
GO:0071345	cellular response to cytokine stimulus	7/28	145/1833	0.00481734	0.120335	HLA-A/BCL6/PARP9/IRF7/USP18/MX1/SMAD7	7
GO:0001959	regulation of cytokine-mediated signaling pathway	3/28	24/1833	0.00521506	0.125161	PARP9/IRF7/USP18	3
GO:0045580	regulation of T cell differentiation	3/28	24/1833	0.00521506	0.125161	BCL6/SMAD7/RUNX3	3
GO:0045892	negative regulation of transcription DNA-templated	7/28	149/1833	0.00561002	0.126627	BCL6/PARP9/IRF7/NAB1/ETV6/SMAD7/RUNX3	7
GO:0010605	negative regulation of macromolecule metabolic process	11/28	326/1833	0.00573971	0.126627	PTPRJ/CTSZ/PRKAR1B/MIR19A/BCL6/PARP9/IRF7/NAB1/ETV6/SMAD7/RUNX3	11
GO:0050868	negative regulation of T cell activation	3/28	25/1833	0.00586584	0.126627	BCL6/SMAD7/RUNX3	3
GO:0060759	regulation of response to cytokine stimulus	3/28	25/1833	0.00586584	0.126627	PARP9/IRF7/USP18	3
GO:0002521	leukocyte differentiation	5/28	79/1833	0.00589685	0.126627	PTPRJ/BCL6/IRF7/SMAD7/RUNX3	5
GO:0002764	immune response-regulating signaling pathway	5/28	79/1833	0.00589685	0.126627	PTPRJ/MIR19A/DDX60/PLSCR1/IRF7	5
GO:0002221	pattern recognition receptor signaling pathway	3/28	26/1833	0.00656344	0.132993	MIR19A/DDX60/IRF7	3
GO:1903038	negative regulation of leukocyte cell-cell adhesion	3/28	26/1833	0.00656344	0.132993	BCL6/SMAD7/RUNX3	3
GO:0043900	regulation of multi-organism process	4/28	51/1833	0.00664709	0.132993	DDX60/PLSCR1/PARP9/MX1	4
GO:1902679	negative regulation of RNA biosynthetic process	7/28	154/1833	0.00673656	0.132993	BCL6/PARP9/IRF7/NAB1/ETV6/SMAD7/RUNX3	7
GO:1903507	negative regulation of nucleic acid-templated transcription	7/28	154/1833	0.00673656	0.132993	BCL6/PARP9/IRF7/NAB1/ETV6/SMAD7/RUNX3	7
GO:0051250	negative regulation of lymphocyte activation	3/28	27/1833	0.00730871	0.140773	BCL6/SMAD7/RUNX3	3
GO:0051172	negative regulation of nitrogen compound metabolic process	10/28	288/1833	0.00736069	0.140773	PTPRJ/CTSZ/PRKAR1B/BCL6/PARP9/IRF7/NAB1/ETV6/SMAD7/RUNX3	10
GO:0000122	negative regulation of transcription by RNA polymerase II	6/28	119/1833	0.00762633	0.14361	BCL6/PARP9/IRF7/ETV6/SMAD7/RUNX3	6
GO:0006950	response to stress	13/28	446/1833	0.00840852	0.149273	HLA-A/PRKAR1B/MIR19A/GNB1/DDX60/BCL6/IFI44L/PLSCR1/PARP9/IRF7/USP18/MX1/SMAD7	13
GO:0002253	activation of immune response	5/28	86/1833	0.00845803	0.149273	PTPRJ/MIR19A/DDX60/PLSCR1/IRF7	5
GO:0031401	positive regulation of protein modification process	7/28	161/1833	0.008592	0.149273	PTPRJ/PRKAR1B/MIR19A/BCL6/PARP9/TNK2/SMAD7	7
GO:0002706	regulation of lymphocyte mediated immunity	3/28	29/1833	0.00894543	0.149273	HLA-A/BCL6/SMAD7	3
GO:0002822	regulation of adaptive immune response based on somatic recombination of immune receptors built from immunoglobulin superfamily domains	3/28	29/1833	0.00894543	0.149273	HLA-A/BCL6/SMAD7	3
GO:0046631	alpha-beta T cell activation	3/28	29/1833	0.00894543	0.149273	BCL6/SMAD7/RUNX3	3
GO:0071346	cellular response to interferon-gamma	3/28	29/1833	0.00894543	0.149273	HLA-A/PARP9/IRF7	3
GO:1903707	negative regulation of hemopoiesis	3/28	29/1833	0.00894543	0.149273	BCL6/SMAD7/RUNX3	3
GO:0051253	negative regulation of RNA metabolic process	7/28	163/1833	0.00918652	0.149273	BCL6/PARP9/IRF7/NAB1/ETV6/SMAD7/RUNX3	7
GO:1903706	regulation of hemopoiesis	4/28	56/1833	0.00926812	0.149273	BCL6/IRF7/SMAD7/RUNX3	4
GO:0002820	negative regulation of adaptive immune response	2/28	10/1833	0.00939057	0.149273	BCL6/SMAD7	2
GO:0007422	peripheral nervous system development	2/28	10/1833	0.00939057	0.149273	NAB1/RUNX3	2
GO:0030097	hemopoiesis	6/28	125/1833	0.00967091	0.150526	PTPRJ/BCL6/IRF7/ETV6/SMAD7/RUNX3	6
GO:0009892	negative regulation of metabolic process	11/28	349/1833	0.00977501	0.150526	PTPRJ/CTSZ/PRKAR1B/MIR19A/BCL6/PARP9/IRF7/NAB1/ETV6/SMAD7/RUNX3	11
GO:0045619	regulation of lymphocyte differentiation	3/28	30/1833	0.00983829	0.150526	BCL6/SMAD7/RUNX3	3
GO:0031324	negative regulation of cellular metabolic process	10/28	302/1833	0.010339	0.156234	PTPRJ/CTSZ/PRKAR1B/BCL6/PARP9/IRF7/NAB1/ETV6/SMAD7/RUNX3	10
GO:0045934	negative regulation of nucleobase-containing compound metabolic process	7/28	170/1833	0.0115119	0.171836	BCL6/PARP9/IRF7/NAB1/ETV6/SMAD7/RUNX3	7
GO:0002758	innate immune response-activating signal transduction	3/28	32/1833	0.0117761	0.173662	MIR19A/DDX60/IRF7	3
GO:0001817	regulation of cytokine production	5/28	95/1833	0.0127857	0.179716	PTPRJ/DDX60/BCL6/IRF7/SMAD7	5
GO:0002695	negative regulation of leukocyte activation	3/28	33/1833	0.0128221	0.179716	BCL6/SMAD7/RUNX3	3
GO:0002699	positive regulation of immune effector process	3/28	33/1833	0.0128221	0.179716	HLA-A/PTPRJ/DDX60	3
GO:0034341	response to interferon-gamma	3/28	33/1833	0.0128221	0.179716	HLA-A/PARP9/IRF7	3
GO:2000113	negative regulation of cellular macromolecule biosynthetic process	7/28	174/1833	0.0130224	0.179716	BCL6/PARP9/IRF7/NAB1/ETV6/SMAD7/RUNX3	7
GO:0002250	adaptive immune response	4/28	62/1833	0.0132144	0.179716	HLA-A/BCL6/IRF7/SMAD7	4
GO:0030098	lymphocyte differentiation	4/28	62/1833	0.0132144	0.179716	PTPRJ/BCL6/SMAD7/RUNX3	4
GO:0002704	negative regulation of leukocyte mediated immunity	2/28	12/1833	0.0135151	0.179809	BCL6/SMAD7	2
GO:0045071	negative regulation of viral genome replication	2/28	12/1833	0.0135151	0.179809	PLSCR1/MX1	2
GO:0002218	activation of innate immune response	3/28	34/1833	0.0139202	0.180996	MIR19A/DDX60/IRF7	3
GO:0048534	hematopoietic or lymphoid organ development	6/28	135/1833	0.0139218	0.180996	PTPRJ/BCL6/IRF7/ETV6/SMAD7/RUNX3	6
GO:0051704	multi-organism process	9/28	268/1833	0.0144058	0.180996	CMPK2/DDX60/BCL6/IFI44L/PLSCR1/PARP9/IRF7/ETV6/MX1	9
GO:0002703	regulation of leukocyte mediated immunity	3/28	35/1833	0.0150706	0.180996	HLA-A/BCL6/SMAD7	3
GO:0050866	negative regulation of cell activation	3/28	35/1833	0.0150706	0.180996	BCL6/SMAD7/RUNX3	3
GO:0010033	response to organic substance	12/28	423/1833	0.0152678	0.180996	HLA-A/CMPK2/PRKAR1B/GNB1/BCL6/PLSCR1/PARP9/IRF7/USP18/MX1/SMAD7/RUNX3	12
GO:0002287	alpha-beta T cell activation involved in immune response	2/28	13/1833	0.0158224	0.180996	BCL6/SMAD7	2
GO:0002292	T cell differentiation involved in immune response	2/28	13/1833	0.0158224	0.180996	BCL6/SMAD7	2
GO:0002293	alpha-beta T cell differentiation involved in immune response	2/28	13/1833	0.0158224	0.180996	BCL6/SMAD7	2
GO:0002294	CD4-positive alpha-beta T cell differentiation involved in immune response	2/28	13/1833	0.0158224	0.180996	BCL6/SMAD7	2
GO:0002431	Fc receptor mediated stimulatory signaling pathway	2/28	13/1833	0.0158224	0.180996	PTPRJ/PLSCR1	2
GO:0002718	regulation of cytokine production involved in immune response	2/28	13/1833	0.0158224	0.180996	BCL6/SMAD7	2
GO:0010659	cardiac muscle cell apoptotic process	2/28	13/1833	0.0158224	0.180996	MIR19A/GNB1	2
GO:0034121	regulation of toll-like receptor signaling pathway	2/28	13/1833	0.0158224	0.180996	MIR19A/IRF7	2
GO:0042093	T-helper cell differentiation	2/28	13/1833	0.0158224	0.180996	BCL6/SMAD7	2
GO:0022408	negative regulation of cell-cell adhesion	3/28	36/1833	0.0162738	0.184125	BCL6/SMAD7/RUNX3	3
GO:0043086	negative regulation of catalytic activity	5/28	101/1833	0.0163967	0.184125	PTPRJ/PRKAR1B/PARP9/TNK2/SMAD7	5
GO:0018108	peptidyl-tyrosine phosphorylation	4/28	67/1833	0.0172256	0.18652	PTPRJ/MIR19A/PARP9/TNK2	4
GO:0002520	immune system development	6/28	142/1833	0.0175963	0.18652	PTPRJ/BCL6/IRF7/ETV6/SMAD7/RUNX3	6
GO:0010558	negative regulation of macromolecule biosynthetic process	7/28	185/1833	0.0179262	0.18652	BCL6/PARP9/IRF7/NAB1/ETV6/SMAD7/RUNX3	7
GO:0007166	cell surface receptor signaling pathway	12/28	432/1833	0.0180358	0.18652	HLA-A/PTPRJ/GNB1/BCL6/PLSCR1/PARP9/IRF7/LY6E/USP18/TNK2/MX1/SMAD7	12
GO:0018212	peptidyl-tyrosine modification	4/28	68/1833	0.0181106	0.18652	PTPRJ/MIR19A/PARP9/TNK2	4
GO:0002831	regulation of response to biotic stimulus	2/28	14/1833	0.0182862	0.18652	DDX60/PARP9	2
GO:0007260	tyrosine phosphorylation of STAT protein	2/28	14/1833	0.0182862	0.18652	MIR19A/PARP9	2
GO:0010658	striated muscle cell apoptotic process	2/28	14/1833	0.0182862	0.18652	MIR19A/GNB1	2
GO:0042509	regulation of tyrosine phosphorylation of STAT protein	2/28	14/1833	0.0182862	0.18652	MIR19A/PARP9	2
GO:0042531	positive regulation of tyrosine phosphorylation of STAT protein	2/28	14/1833	0.0182862	0.18652	MIR19A/PARP9	2
GO:2000106	regulation of leukocyte apoptotic process	2/28	14/1833	0.0182862	0.18652	BCL6/IRF7	2
GO:0051348	negative regulation of transferase activity	3/28	38/1833	0.0188396	0.190576	PTPRJ/PRKAR1B/SMAD7	3
GO:0080134	regulation of response to stress	7/28	189/1833	0.0200032	0.200688	MIR19A/DDX60/BCL6/PLSCR1/PARP9/IRF7/USP18	7
GO:0016064	immunoglobulin mediated immune response	2/28	15/1833	0.0209017	0.20632	BCL6/IRF7	2
GO:0019724	B cell mediated immunity	2/28	15/1833	0.0209017	0.20632	BCL6/IRF7	2
GO:0001816	cytokine production	5/28	108/1833	0.0214163	0.209708	PTPRJ/DDX60/BCL6/IRF7/SMAD7	5
GO:0031327	negative regulation of cellular biosynthetic process	7/28	192/1833	0.0216706	0.210514	BCL6/PARP9/IRF7/NAB1/ETV6/SMAD7/RUNX3	7
GO:0009890	negative regulation of biosynthetic process	7/28	193/1833	0.0222478	0.21442	BCL6/PARP9/IRF7/NAB1/ETV6/SMAD7/RUNX3	7
GO:0002286	T cell activation involved in immune response	2/28	16/1833	0.0236639	0.222805	BCL6/SMAD7	2
GO:0045582	positive regulation of T cell differentiation	2/28	16/1833	0.0236639	0.222805	BCL6/RUNX3	2
GO:0045621	positive regulation of lymphocyte differentiation	2/28	16/1833	0.0236639	0.222805	BCL6/RUNX3	2
GO:0045785	positive regulation of cell adhesion	4/28	75/1833	0.0251107	0.234622	PTPRJ/BCL6/SMAD7/RUNX3	4
GO:0002367	cytokine production involved in immune response	2/28	17/1833	0.0265681	0.237368	BCL6/SMAD7	2
GO:0002700	regulation of production of molecular mediator of immune response	2/28	17/1833	0.0265681	0.237368	BCL6/SMAD7	2
GO:0002709	regulation of T cell mediated immunity	2/28	17/1833	0.0265681	0.237368	HLA-A/SMAD7	2
GO:0046427	positive regulation of JAK-STAT cascade	2/28	17/1833	0.0265681	0.237368	MIR19A/PARP9	2
GO:0048525	negative regulation of viral process	2/28	17/1833	0.0265681	0.237368	PLSCR1/MX1	2
GO:1903901	negative regulation of viral life cycle	2/28	17/1833	0.0265681	0.237368	PLSCR1/MX1	2
GO:0032270	positive regulation of cellular protein metabolic process	7/28	204/1833	0.0293382	0.254752	PTPRJ/PRKAR1B/MIR19A/BCL6/PARP9/TNK2/SMAD7	7
GO:0010657	muscle cell apoptotic process	2/28	18/1833	0.0296096	0.254752	MIR19A/GNB1	2
GO:0016579	protein deubiquitination	2/28	18/1833	0.0296096	0.254752	USP18/SMAD7	2
GO:0071887	leukocyte apoptotic process	2/28	18/1833	0.0296096	0.254752	BCL6/IRF7	2
GO:1904894	positive regulation of STAT cascade	2/28	18/1833	0.0296096	0.254752	MIR19A/PARP9	2
GO:0002694	regulation of leukocyte activation	4/28	79/1833	0.0297627	0.254752	BCL6/PLSCR1/SMAD7/RUNX3	4
GO:0008015	blood circulation	4/28	80/1833	0.0310016	0.263514	PTPRJ/CTSZ/MIR19A/SMAD7	4
GO:0022409	positive regulation of cell-cell adhesion	3/28	46/1833	0.0312501	0.263794	BCL6/SMAD7/RUNX3	3
GO:0002224	toll-like receptor signaling pathway	2/28	19/1833	0.0327839	0.271132	MIR19A/IRF7	2
GO:0045069	regulation of viral genome replication	2/28	19/1833	0.0327839	0.271132	PLSCR1/MX1	2
GO:0071901	negative regulation of protein serine/threonine kinase activity	2/28	19/1833	0.0327839	0.271132	PTPRJ/PRKAR1B	2
GO:0051173	positive regulation of nitrogen compound metabolic process	11/28	413/1833	0.0333789	0.273943	PTPRJ/PRKAR1B/MIR19A/BCL6/PLSCR1/PARP9/IRF7/TNK2/ETV6/SMAD7/RUNX3	11
GO:0003013	circulatory system process	4/28	82/1833	0.0335715	0.273943	PTPRJ/CTSZ/MIR19A/SMAD7	4
GO:0001775	cell activation	7/28	210/1833	0.0338074	0.274041	PTPRJ/CTSZ/GNB1/BCL6/PLSCR1/SMAD7/RUNX3	7
GO:0030217	T cell differentiation	3/28	48/1833	0.0348902	0.279788	BCL6/SMAD7/RUNX3	3
GO:0071310	cellular response to organic substance	10/28	362/1833	0.0349735	0.279788	HLA-A/CMPK2/PRKAR1B/GNB1/BCL6/PARP9/IRF7/USP18/MX1/SMAD7	10
GO:0002698	negative regulation of immune effector process	2/28	20/1833	0.0360866	0.281337	BCL6/SMAD7	2
GO:0019079	viral genome replication	2/28	20/1833	0.0360866	0.281337	PLSCR1/MX1	2
GO:0034333	adherens junction assembly	2/28	20/1833	0.0360866	0.281337	PTPRJ/SMAD7	2
GO:0070646	protein modification by small protein removal	2/28	20/1833	0.0360866	0.281337	USP18/SMAD7	2
GO:0070887	cellular response to chemical stimulus	11/28	420/1833	0.0374502	0.290121	HLA-A/CMPK2/PRKAR1B/MIR19A/GNB1/BCL6/PARP9/IRF7/USP18/MX1/SMAD7	11
GO:0050865	regulation of cell activation	4/28	86/1833	0.0390825	0.298544	BCL6/PLSCR1/SMAD7/RUNX3	4
GO:0001952	regulation of cell-matrix adhesion	2/28	21/1833	0.0395132	0.298544	PTPRJ/BCL6	2
GO:0002456	T cell mediated immunity	2/28	21/1833	0.0395132	0.298544	HLA-A/SMAD7	2
GO:1902107	positive regulation of leukocyte differentiation	2/28	21/1833	0.0395132	0.298544	BCL6/RUNX3	2
GO:0031325	positive regulation of cellular metabolic process	11/28	425/1833	0.0405756	0.30469	PTPRJ/PRKAR1B/MIR19A/BCL6/PLSCR1/PARP9/IRF7/TNK2/ETV6/SMAD7/RUNX3	11
GO:0010604	positive regulation of macromolecule metabolic process	11/28	427/1833	0.041878	0.312553	PTPRJ/PRKAR1B/MIR19A/BCL6/PLSCR1/PARP9/IRF7/TNK2/ETV6/SMAD7/RUNX3	11
GO:0006915	apoptotic process	8/28	270/1833	0.0429988	0.318973	CTSZ/MIR19A/GNB1/BCL6/PLSCR1/IRF7/ETV6/MX1	8
GO:0051247	positive regulation of protein metabolic process	7/28	222/1833	0.0441102	0.325247	PTPRJ/PRKAR1B/MIR19A/BCL6/PARP9/TNK2/SMAD7	7
GO:0007596	blood coagulation	3/28	53/1833	0.0449189	0.329226	PRKAR1B/GNB1/PLSCR1	3
GO:0030183	B cell differentiation	2/28	23/1833	0.0467213	0.334672	PTPRJ/BCL6	2
GO:1903708	positive regulation of hemopoiesis	2/28	23/1833	0.0467213	0.334672	BCL6/RUNX3	2
GO:0007599	hemostasis	3/28	54/1833	0.0470818	0.334672	PRKAR1B/GNB1/PLSCR1	3
GO:0050817	coagulation	3/28	54/1833	0.0470818	0.334672	PRKAR1B/GNB1/PLSCR1	3
GO:0050863	regulation of T cell activation	3/28	54/1833	0.0470818	0.334672	BCL6/SMAD7/RUNX3	3
GO:0018193	peptidyl-amino acid modification	5/28	133/1833	0.0473025	0.334672	PTPRJ/MIR19A/PARP9/TNK2/SMAD7	5
GO:0007162	negative regulation of cell adhesion	3/28	55/1833	0.0492963	0.346774	BCL6/SMAD7/RUNX3	3
GO:0031647	regulation of protein stability	2/28	24/1833	0.0504946	0.348971	USP18/SMAD7	2
GO:0043901	negative regulation of multi-organism process	2/28	24/1833	0.0504946	0.348971	PLSCR1/MX1	2
GO:0012501	programmed cell death	8/28	279/1833	0.0509466	0.348971	CTSZ/MIR19A/GNB1/BCL6/PLSCR1/IRF7/ETV6/MX1	8
GO:0001933	negative regulation of protein phosphorylation	3/28	56/1833	0.051562	0.348971	PTPRJ/PRKAR1B/SMAD7	3
GO:1903037	regulation of leukocyte cell-cell adhesion	3/28	56/1833	0.051562	0.348971	BCL6/SMAD7/RUNX3	3
GO:0002263	cell activation involved in immune response	4/28	94/1833	0.0516044	0.348971	PTPRJ/CTSZ/BCL6/SMAD7	4
GO:0002366	leukocyte activation involved in immune response	4/28	94/1833	0.0516044	0.348971	PTPRJ/CTSZ/BCL6/SMAD7	4
GO:0045321	leukocyte activation	6/28	183/1833	0.0532421	0.355912	PTPRJ/CTSZ/BCL6/PLSCR1/SMAD7/RUNX3	6
GO:0007259	JAK-STAT cascade	2/28	25/1833	0.0543754	0.355912	MIR19A/PARP9	2
GO:0030308	negative regulation of cell growth	2/28	25/1833	0.0543754	0.355912	PTPRJ/BCL6	2
GO:0034504	protein localization to nucleus	2/28	25/1833	0.0543754	0.355912	BCL6/PARP9	2
GO:0046425	regulation of JAK-STAT cascade	2/28	25/1833	0.0543754	0.355912	MIR19A/PARP9	2
GO:0050777	negative regulation of immune response	2/28	25/1833	0.0543754	0.355912	BCL6/SMAD7	2
GO:0008219	cell death	8/28	286/1833	0.0577781	0.37596	CTSZ/MIR19A/GNB1/BCL6/PLSCR1/IRF7/ETV6/MX1	8
GO:0002440	production of molecular mediator of immune response	2/28	26/1833	0.0583597	0.37596	BCL6/SMAD7	2
GO:1903900	regulation of viral life cycle	2/28	26/1833	0.0583597	0.37596	PLSCR1/MX1	2
GO:0031399	regulation of protein modification process	7/28	237/1833	0.0597068	0.382624	PTPRJ/PRKAR1B/MIR19A/BCL6/PARP9/TNK2/SMAD7	7
GO:0042326	negative regulation of phosphorylation	3/28	60/1833	0.0611293	0.38768	PTPRJ/PRKAR1B/SMAD7	3
GO:0051603	proteolysis involved in cellular protein catabolic process	3/28	60/1833	0.0611293	0.38768	CTSZ/USP18/SMAD7	3
GO:0097696	STAT cascade	2/28	27/1833	0.0624438	0.391955	MIR19A/PARP9	2
GO:1904892	regulation of STAT cascade	2/28	27/1833	0.0624438	0.391955	MIR19A/PARP9	2
GO:0001819	positive regulation of cytokine production	3/28	61/1833	0.063645	0.395439	PTPRJ/DDX60/IRF7	3
GO:0007159	leukocyte cell-cell adhesion	3/28	61/1833	0.063645	0.395439	BCL6/SMAD7/RUNX3	3
GO:0009893	positive regulation of metabolic process	11/28	457/1833	0.0652501	0.403365	PTPRJ/PRKAR1B/MIR19A/BCL6/PLSCR1/PARP9/IRF7/TNK2/ETV6/SMAD7/RUNX3	11
GO:0001934	positive regulation of protein phosphorylation	5/28	146/1833	0.0660943	0.40571	PTPRJ/PRKAR1B/MIR19A/PARP9/TNK2	5
GO:0002285	lymphocyte activation involved in immune response	2/28	28/1833	0.0666239	0.40571	BCL6/SMAD7	2
GO:0050792	regulation of viral process	2/28	28/1833	0.0666239	0.40571	PLSCR1/MX1	2
GO:0051249	regulation of lymphocyte activation	3/28	65/1833	0.0741884	0.449537	BCL6/SMAD7/RUNX3	3
GO:0030168	platelet activation	2/28	30/1833	0.0752577	0.451546	GNB1/PLSCR1	2
GO:0034332	adherens junction organization	2/28	30/1833	0.0752577	0.451546	PTPRJ/SMAD7	2
GO:0065009	regulation of molecular function	10/28	412/1833	0.0765179	0.456868	PTPRJ/CTSZ/PRKAR1B/RINL/BCL6/PLSCR1/PARP9/LY6E/TNK2/SMAD7	10
GO:0016310	phosphorylation	8/28	304/1833	0.0780684	0.463863	CMPK2/PTPRJ/PRKAR1B/MIR19A/PARP9/TNK2/SMAD7/RUNX3	8
GO:0019935	cyclic-nucleotide-mediated signaling	2/28	31/1833	0.0797043	0.466999	PRKAR1B/GNB1	2
GO:0030522	intracellular receptor signaling pathway	2/28	31/1833	0.0797043	0.466999	DDX60/IRF7	2
GO:0001558	regulation of cell growth	3/28	67/1833	0.0797409	0.466999	PTPRJ/MIR19A/BCL6	3
GO:0046649	lymphocyte activation	4/28	109/1833	0.0804551	0.468042	PTPRJ/BCL6/SMAD7/RUNX3	4
GO:0001932	regulation of protein phosphorylation	6/28	203/1833	0.0806836	0.468042	PTPRJ/PRKAR1B/MIR19A/PARP9/TNK2/SMAD7	6
GO:0044257	cellular protein catabolic process	3/28	68/1833	0.0825854	0.476814	CTSZ/USP18/SMAD7	3
GO:0042327	positive regulation of phosphorylation	5/28	156/1833	0.0831141	0.477613	PTPRJ/PRKAR1B/MIR19A/PARP9/TNK2	5
GO:0043903	regulation of symbiosis encompassing mutualism through parasitism	2/28	32/1833	0.0842329	0.481781	PLSCR1/MX1	2
GO:0009966	regulation of signal transduction	10/28	422/1833	0.087674	0.498919	PTPRJ/MIR19A/DDX60/BCL6/PLSCR1/PARP9/IRF7/LY6E/USP18/SMAD7	10
GO:0019932	second-messenger-mediated signaling	3/28	70/1833	0.0884078	0.498919	PTPRJ/PRKAR1B/GNB1	3
GO:0010646	regulation of cell communication	11/28	480/1833	0.0884522	0.498919	PTPRJ/PRKAR1B/MIR19A/DDX60/BCL6/PLSCR1/PARP9/IRF7/LY6E/USP18/SMAD7	11
GO:0051093	negative regulation of developmental process	5/28	160/1833	0.0905417	0.506129	CTSZ/MIR19A/BCL6/SMAD7/RUNX3	5
GO:0023051	regulation of signaling	11/28	482/1833	0.0907002	0.506129	PTPRJ/PRKAR1B/MIR19A/DDX60/BCL6/PLSCR1/PARP9/IRF7/LY6E/USP18/SMAD7	11
GO:0050790	regulation of catalytic activity	8/28	314/1833	0.0910861	0.506129	PTPRJ/PRKAR1B/RINL/BCL6/PLSCR1/PARP9/TNK2/SMAD7	8
GO:0031400	negative regulation of protein modification process	3/28	71/1833	0.0913844	0.506129	PTPRJ/PRKAR1B/SMAD7	3
GO:0006469	negative regulation of protein kinase activity	2/28	34/1833	0.0935225	0.515638	PTPRJ/PRKAR1B	2
GO:0010563	negative regulation of phosphorus metabolic process	3/28	72/1833	0.094404	0.51585	PTPRJ/PRKAR1B/SMAD7	3
GO:0045936	negative regulation of phosphate metabolic process	3/28	72/1833	0.094404	0.51585	PTPRJ/PRKAR1B/SMAD7	3
GO:0006468	protein phosphorylation	7/28	265/1833	0.0974141	0.523308	PTPRJ/PRKAR1B/MIR19A/PARP9/TNK2/SMAD7/RUNX3	7
GO:0007160	cell-matrix adhesion	2/28	35/1833	0.0982772	0.523308	PTPRJ/BCL6	2
GO:0009165	nucleotide biosynthetic process	2/28	35/1833	0.0982772	0.523308	CMPK2/PARP9	2
GO:0033673	negative regulation of kinase activity	2/28	35/1833	0.0982772	0.523308	PTPRJ/PRKAR1B	2
GO:1901293	nucleoside phosphate biosynthetic process	2/28	35/1833	0.0982772	0.523308	CMPK2/PARP9	2
GO:0045596	negative regulation of cell differentiation	4/28	117/1833	0.0986166	0.523308	CTSZ/BCL6/SMAD7/RUNX3	4
GO:0045893	positive regulation of transcription DNA-templated	6/28	214/1833	0.0987615	0.523308	PLSCR1/PARP9/IRF7/ETV6/SMAD7/RUNX3	6
GO:0010562	positive regulation of phosphorus metabolic process	5/28	165/1833	0.100316	0.526983	PTPRJ/PRKAR1B/MIR19A/PARP9/TNK2	5
GO:0045937	positive regulation of phosphate metabolic process	5/28	165/1833	0.100316	0.526983	PTPRJ/PRKAR1B/MIR19A/PARP9/TNK2	5
GO:0032268	regulation of cellular protein metabolic process	8/28	321/1833	0.100952	0.528058	PTPRJ/CTSZ/PRKAR1B/MIR19A/BCL6/PARP9/TNK2/SMAD7	8
GO:0048738	cardiac muscle tissue development	2/28	36/1833	0.103101	0.528936	MIR19A/SMAD7	2
GO:0051052	regulation of DNA metabolic process	2/28	36/1833	0.103101	0.528936	BCL6/PARP9	2
GO:0071559	response to transforming growth factor beta	2/28	36/1833	0.103101	0.528936	SMAD7/RUNX3	2
GO:0006974	cellular response to DNA damage stimulus	3/28	75/1833	0.103713	0.528936	BCL6/PARP9/IRF7	3
GO:0022407	regulation of cell-cell adhesion	3/28	75/1833	0.103713	0.528936	BCL6/SMAD7/RUNX3	3
GO:0090407	organophosphate biosynthetic process	3/28	75/1833	0.103713	0.528936	CMPK2/PLSCR1/PARP9	3
GO:0050878	regulation of body fluid levels	3/28	76/1833	0.106897	0.542914	PRKAR1B/GNB1/PLSCR1	3
GO:0019058	viral life cycle	2/28	37/1833	0.107991	0.543953	PLSCR1/MX1	2
GO:0050870	positive regulation of T cell activation	2/28	37/1833	0.107991	0.543953	BCL6/RUNX3	2
GO:0032101	regulation of response to external stimulus	4/28	122/1833	0.110896	0.551835	DDX60/BCL6/PARP9/USP18	4
GO:0042325	regulation of phosphorylation	6/28	221/1833	0.111359	0.551835	PTPRJ/PRKAR1B/MIR19A/PARP9/TNK2/SMAD7	6
GO:1902680	positive regulation of RNA biosynthetic process	6/28	221/1833	0.111359	0.551835	PLSCR1/PARP9/IRF7/ETV6/SMAD7/RUNX3	6
GO:1903508	positive regulation of nucleic acid-templated transcription	6/28	221/1833	0.111359	0.551835	PLSCR1/PARP9/IRF7/ETV6/SMAD7/RUNX3	6
GO:0035556	intracellular signal transduction	9/28	388/1833	0.117645	0.580636	PTPRJ/PRKAR1B/MIR19A/GNB1/DDX60/BCL6/PARP9/IRF7/TNK2	9
GO:0043087	regulation of GTPase activity	3/28	80/1833	0.120023	0.580827	RINL/BCL6/TNK2	3
GO:0001818	negative regulation of cytokine production	2/28	40/1833	0.123027	0.580827	BCL6/SMAD7	2
GO:0008016	regulation of heart contraction	2/28	40/1833	0.123027	0.580827	MIR19A/SMAD7	2
GO:1903039	positive regulation of leukocyte cell-cell adhesion	2/28	40/1833	0.123027	0.580827	BCL6/RUNX3	2
GO:0030155	regulation of cell adhesion	4/28	127/1833	0.123855	0.580827	PTPRJ/BCL6/SMAD7/RUNX3	4
GO:0032269	negative regulation of cellular protein metabolic process	4/28	127/1833	0.123855	0.580827	PTPRJ/CTSZ/PRKAR1B/SMAD7	4
GO:0008283	cell proliferation	7/28	282/1833	0.125875	0.580827	PTPRJ/CTSZ/GNB1/BCL6/TNK2/ETV6/RUNX3	7
GO:0051254	positive regulation of RNA metabolic process	6/28	229/1833	0.126774	0.580827	PLSCR1/PARP9/IRF7/ETV6/SMAD7/RUNX3	6
GO:0016049	cell growth	3/28	82/1833	0.126809	0.580827	PTPRJ/MIR19A/BCL6	3
GO:0030100	regulation of endocytosis	2/28	41/1833	0.128152	0.580827	PTPRJ/TNK2	2
GO:0042113	B cell activation	2/28	41/1833	0.128152	0.580827	PTPRJ/BCL6	2
GO:0010810	regulation of cell-substrate adhesion	2/28	42/1833	0.133329	0.580827	PTPRJ/BCL6	2
GO:0007264	small GTPase mediated signal transduction	3/28	84/1833	0.133737	0.580827	GNB1/BCL6/TNK2	3
GO:0042110	T cell activation	3/28	84/1833	0.133737	0.580827	BCL6/SMAD7/RUNX3	3
GO:0016032	viral process	3/28	85/1833	0.137252	0.580827	PLSCR1/IRF7/MX1	3
GO:0045926	negative regulation of growth	2/28	43/1833	0.138555	0.580827	PTPRJ/BCL6	2
GO:0006796	phosphate-containing compound metabolic process	9/28	402/1833	0.139578	0.580827	CMPK2/PTPRJ/PRKAR1B/MIR19A/PLSCR1/PARP9/TNK2/SMAD7/RUNX3	9
GO:0006793	phosphorus metabolic process	9/28	404/1833	0.14289	0.580827	CMPK2/PTPRJ/PRKAR1B/MIR19A/PLSCR1/PARP9/TNK2/SMAD7/RUNX3	9
GO:0001954	positive regulation of cell-matrix adhesion	1/28	10/1833	0.142999	0.580827	PTPRJ	1
GO:0003073	regulation of systemic arterial blood pressure	1/28	10/1833	0.142999	0.580827	CTSZ	1
GO:0030888	regulation of B cell proliferation	1/28	10/1833	0.142999	0.580827	BCL6	1
GO:0031056	regulation of histone modification	1/28	10/1833	0.142999	0.580827	BCL6	1
GO:0031398	positive regulation of protein ubiquitination	1/28	10/1833	0.142999	0.580827	SMAD7	1
GO:0032436	positive regulation of proteasomal ubiquitin-dependent protein catabolic process	1/28	10/1833	0.142999	0.580827	SMAD7	1
GO:0034260	negative regulation of GTPase activity	1/28	10/1833	0.142999	0.580827	TNK2	1
GO:0038083	peptidyl-tyrosine autophosphorylation	1/28	10/1833	0.142999	0.580827	TNK2	1
GO:0042092	type 2 immune response	1/28	10/1833	0.142999	0.580827	BCL6	1
GO:0045844	positive regulation of striated muscle tissue development	1/28	10/1833	0.142999	0.580827	MIR19A	1
GO:0046622	positive regulation of organ growth	1/28	10/1833	0.142999	0.580827	MIR19A	1
GO:0048008	platelet-derived growth factor receptor signaling pathway	1/28	10/1833	0.142999	0.580827	PTPRJ	1
GO:0048636	positive regulation of muscle organ development	1/28	10/1833	0.142999	0.580827	MIR19A	1
GO:0050854	regulation of antigen receptor-mediated signaling pathway	1/28	10/1833	0.142999	0.580827	PTPRJ	1
GO:0050891	multicellular organismal water homeostasis	1/28	10/1833	0.142999	0.580827	PRKAR1B	1
GO:0050918	positive chemotaxis	1/28	10/1833	0.142999	0.580827	PTPRJ	1
GO:0051053	negative regulation of DNA metabolic process	1/28	10/1833	0.142999	0.580827	BCL6	1
GO:0051155	positive regulation of striated muscle cell differentiation	1/28	10/1833	0.142999	0.580827	MIR19A	1
GO:0072527	pyrimidine-containing compound metabolic process	1/28	10/1833	0.142999	0.580827	CMPK2	1
GO:1901800	positive regulation of proteasomal protein catabolic process	1/28	10/1833	0.142999	0.580827	SMAD7	1
GO:1901863	positive regulation of muscle tissue development	1/28	10/1833	0.142999	0.580827	MIR19A	1
GO:1903322	positive regulation of protein modification by small protein conjugation or removal	1/28	10/1833	0.142999	0.580827	SMAD7	1
GO:1903845	negative regulation of cellular response to transforming growth factor beta stimulus	1/28	10/1833	0.142999	0.580827	SMAD7	1
GO:2000177	regulation of neural precursor cell proliferation	1/28	10/1833	0.142999	0.580827	CTSZ	1
GO:0051251	positive regulation of lymphocyte activation	2/28	44/1833	0.143828	0.580827	BCL6/RUNX3	2
GO:0060047	heart contraction	2/28	44/1833	0.143828	0.580827	MIR19A/SMAD7	2
GO:0002274	myeloid leukocyte activation	3/28	87/1833	0.144381	0.580827	PTPRJ/CTSZ/PLSCR1	3
GO:0042060	wound healing	3/28	88/1833	0.147993	0.580827	PRKAR1B/GNB1/PLSCR1	3
GO:0080135	regulation of cellular response to stress	3/28	88/1833	0.147993	0.580827	MIR19A/BCL6/PARP9	3
GO:0030336	negative regulation of cell migration	2/28	45/1833	0.149145	0.580827	PTPRJ/SMAD7	2
GO:0051098	regulation of binding	2/28	45/1833	0.149145	0.580827	CTSZ/PARP9	2
GO:2000146	negative regulation of cell motility	2/28	45/1833	0.149145	0.580827	PTPRJ/SMAD7	2
GO:0003015	heart process	2/28	46/1833	0.154504	0.580827	MIR19A/SMAD7	2
GO:0051246	regulation of protein metabolic process	8/28	354/1833	0.155756	0.580827	PTPRJ/CTSZ/PRKAR1B/MIR19A/BCL6/PARP9/TNK2/SMAD7	8
GO:0002433	immune response-regulating cell surface receptor signaling pathway involved in phagocytosis	1/28	11/1833	0.156162	0.580827	PTPRJ	1
GO:0002711	positive regulation of T cell mediated immunity	1/28	11/1833	0.156162	0.580827	HLA-A	1
GO:0002761	regulation of myeloid leukocyte differentiation	1/28	11/1833	0.156162	0.580827	IRF7	1
GO:0006302	double-strand break repair	1/28	11/1833	0.156162	0.580827	PARP9	1
GO:0006476	protein deacetylation	1/28	11/1833	0.156162	0.580827	BCL6	1
GO:0007009	plasma membrane organization	1/28	11/1833	0.156162	0.580827	PLSCR1	1
GO:0030104	water homeostasis	1/28	11/1833	0.156162	0.580827	PRKAR1B	1
GO:0036473	cell death in response to oxidative stress	1/28	11/1833	0.156162	0.580827	MIR19A	1
GO:0038094	Fc-gamma receptor signaling pathway	1/28	11/1833	0.156162	0.580827	PTPRJ	1
GO:0038096	Fc-gamma receptor signaling pathway involved in phagocytosis	1/28	11/1833	0.156162	0.580827	PTPRJ	1
GO:0042058	regulation of epidermal growth factor receptor signaling pathway	1/28	11/1833	0.156162	0.580827	PTPRJ	1
GO:0046635	positive regulation of alpha-beta T cell activation	1/28	11/1833	0.156162	0.580827	RUNX3	1
GO:0050766	positive regulation of phagocytosis	1/28	11/1833	0.156162	0.580827	PTPRJ	1
GO:0050886	endocrine process	1/28	11/1833	0.156162	0.580827	CTSZ	1
GO:0055008	cardiac muscle tissue morphogenesis	1/28	11/1833	0.156162	0.580827	SMAD7	1
GO:0055013	cardiac muscle cell development	1/28	11/1833	0.156162	0.580827	MIR19A	1
GO:0060350	endochondral bone morphogenesis	1/28	11/1833	0.156162	0.580827	NAB1	1
GO:0060389	pathway-restricted SMAD protein phosphorylation	1/28	11/1833	0.156162	0.580827	SMAD7	1
GO:0060393	regulation of pathway-restricted SMAD protein phosphorylation	1/28	11/1833	0.156162	0.580827	SMAD7	1
GO:0070613	regulation of protein processing	1/28	11/1833	0.156162	0.580827	CTSZ	1
GO:0071398	cellular response to fatty acid	1/28	11/1833	0.156162	0.580827	GNB1	1
GO:1900407	regulation of cellular response to oxidative stress	1/28	11/1833	0.156162	0.580827	MIR19A	1
GO:0051248	negative regulation of protein metabolic process	4/28	139/1833	0.157525	0.580827	PTPRJ/CTSZ/PRKAR1B/SMAD7	4
GO:0061024	membrane organization	3/28	91/1833	0.159015	0.580827	CTSZ/PLSCR1/MX1	3
GO:0051271	negative regulation of cellular component movement	2/28	47/1833	0.159902	0.580827	PTPRJ/SMAD7	2
GO:0045935	positive regulation of nucleobase-containing compound metabolic process	6/28	245/1833	0.160722	0.580827	PLSCR1/PARP9/IRF7/ETV6/SMAD7/RUNX3	6
GO:0051241	negative regulation of multicellular organismal process	5/28	192/1833	0.161972	0.580827	CTSZ/MIR19A/BCL6/SMAD7/RUNX3	5
GO:0019220	regulation of phosphate metabolic process	6/28	246/1833	0.162975	0.580827	PTPRJ/PRKAR1B/MIR19A/PARP9/TNK2/SMAD7	6
GO:0051174	regulation of phosphorus metabolic process	6/28	246/1833	0.162975	0.580827	PTPRJ/PRKAR1B/MIR19A/PARP9/TNK2/SMAD7	6
GO:1903522	regulation of blood circulation	2/28	48/1833	0.165337	0.580827	MIR19A/SMAD7	2
GO:0030163	protein catabolic process	3/28	93/1833	0.166508	0.580827	CTSZ/USP18/SMAD7	3
GO:0001912	positive regulation of leukocyte mediated cytotoxicity	1/28	12/1833	0.16913	0.580827	HLA-A	1
GO:0001913	T cell mediated cytotoxicity	1/28	12/1833	0.16913	0.580827	HLA-A	1
GO:0006261	DNA-dependent DNA replication	1/28	12/1833	0.16913	0.580827	BCL6	1
GO:0009132	nucleoside diphosphate metabolic process	1/28	12/1833	0.16913	0.580827	CMPK2	1
GO:0010665	regulation of cardiac muscle cell apoptotic process	1/28	12/1833	0.16913	0.580827	MIR19A	1
GO:0019359	nicotinamide nucleotide biosynthetic process	1/28	12/1833	0.16913	0.580827	PARP9	1
GO:0019363	pyridine nucleotide biosynthetic process	1/28	12/1833	0.16913	0.580827	PARP9	1
GO:0030218	erythrocyte differentiation	1/28	12/1833	0.16913	0.580827	BCL6	1
GO:0032091	negative regulation of protein binding	1/28	12/1833	0.16913	0.580827	CTSZ	1
GO:0034101	erythrocyte homeostasis	1/28	12/1833	0.16913	0.580827	BCL6	1
GO:0035601	protein deacylation	1/28	12/1833	0.16913	0.580827	BCL6	1
GO:0043407	negative regulation of MAP kinase activity	1/28	12/1833	0.16913	0.580827	PTPRJ	1
GO:0048259	regulation of receptor-mediated endocytosis	1/28	12/1833	0.16913	0.580827	TNK2	1
GO:0048844	artery morphogenesis	1/28	12/1833	0.16913	0.580827	SMAD7	1
GO:0060425	lung morphogenesis	1/28	12/1833	0.16913	0.580827	CTSZ	1
GO:0061025	membrane fusion	1/28	12/1833	0.16913	0.580827	MX1	1
GO:0071242	cellular response to ammonium ion	1/28	12/1833	0.16913	0.580827	GNB1	1
GO:0071482	cellular response to light stimulus	1/28	12/1833	0.16913	0.580827	GNB1	1
GO:0098732	macromolecule deacylation	1/28	12/1833	0.16913	0.580827	BCL6	1
GO:1900182	positive regulation of protein localization to nucleus	1/28	12/1833	0.16913	0.580827	PARP9	1
GO:1902275	regulation of chromatin organization	1/28	12/1833	0.16913	0.580827	BCL6	1
GO:1903317	regulation of protein maturation	1/28	12/1833	0.16913	0.580827	CTSZ	1
GO:1903510	mucopolysaccharide metabolic process	1/28	12/1833	0.16913	0.580827	CHST12	1
GO:1903671	negative regulation of sprouting angiogenesis	1/28	12/1833	0.16913	0.580827	MIR19A	1
GO:1905207	regulation of cardiocyte differentiation	1/28	12/1833	0.16913	0.580827	MIR19A	1
GO:0044403	symbiont process	3/28	94/1833	0.170296	0.580827	PLSCR1/IRF7/MX1	3
GO:0002429	immune response-activating cell surface receptor signaling pathway	2/28	49/1833	0.170807	0.580827	PTPRJ/PLSCR1	2
GO:0090257	regulation of muscle system process	2/28	49/1833	0.170807	0.580827	MIR19A/SMAD7	2
GO:0048513	animal organ development	10/28	479/1833	0.170831	0.580827	PTPRJ/CTSZ/MIR19A/GNB1/BCL6/IRF7/NAB1/ETV6/SMAD7/RUNX3	10
GO:0002696	positive regulation of leukocyte activation	2/28	50/1833	0.17631	0.581337	BCL6/RUNX3	2
GO:0034329	cell junction assembly	2/28	50/1833	0.17631	0.581337	PTPRJ/SMAD7	2
GO:0010557	positive regulation of macromolecule biosynthetic process	6/28	254/1833	0.181528	0.581337	PLSCR1/PARP9/IRF7/ETV6/SMAD7/RUNX3	6
GO:0002312	B cell activation involved in immune response	1/28	13/1833	0.181905	0.581337	BCL6	1
GO:0002377	immunoglobulin production	1/28	13/1833	0.181905	0.581337	BCL6	1
GO:0002562	somatic diversification of immune receptors via germline recombination within a single locus	1/28	13/1833	0.181905	0.581337	BCL6	1
GO:0003281	ventricular septum development	1/28	13/1833	0.181905	0.581337	SMAD7	1
GO:0010662	regulation of striated muscle cell apoptotic process	1/28	13/1833	0.181905	0.581337	MIR19A	1
GO:0016444	somatic cell DNA recombination	1/28	13/1833	0.181905	0.581337	BCL6	1
GO:0019362	pyridine nucleotide metabolic process	1/28	13/1833	0.181905	0.581337	PARP9	1
GO:0032479	regulation of type I interferon production	1/28	13/1833	0.181905	0.581337	IRF7	1
GO:0032606	type I interferon production	1/28	13/1833	0.181905	0.581337	IRF7	1
GO:0042100	B cell proliferation	1/28	13/1833	0.181905	0.581337	BCL6	1
GO:0046496	nicotinamide nucleotide metabolic process	1/28	13/1833	0.181905	0.581337	PARP9	1
GO:0050871	positive regulation of B cell activation	1/28	13/1833	0.181905	0.581337	BCL6	1
GO:0051893	regulation of focal adhesion assembly	1/28	13/1833	0.181905	0.581337	PTPRJ	1
GO:0055006	cardiac cell development	1/28	13/1833	0.181905	0.581337	MIR19A	1
GO:0055021	regulation of cardiac muscle tissue growth	1/28	13/1833	0.181905	0.581337	MIR19A	1
GO:0072525	pyridine-containing compound biosynthetic process	1/28	13/1833	0.181905	0.581337	PARP9	1
GO:0090109	regulation of cell-substrate junction assembly	1/28	13/1833	0.181905	0.581337	PTPRJ	1
GO:1900180	regulation of protein localization to nucleus	1/28	13/1833	0.181905	0.581337	PARP9	1
GO:1901184	regulation of ERBB signaling pathway	1/28	13/1833	0.181905	0.581337	PTPRJ	1
GO:1902882	regulation of response to oxidative stress	1/28	13/1833	0.181905	0.581337	MIR19A	1
GO:0044419	interspecies interaction between organisms	3/28	98/1833	0.185707	0.583329	PLSCR1/IRF7/MX1	3
GO:0006511	ubiquitin-dependent protein catabolic process	2/28	52/1833	0.187404	0.583329	USP18/SMAD7	2
GO:0002768	immune response-regulating cell surface receptor signaling pathway	2/28	53/1833	0.192992	0.583329	PTPRJ/PLSCR1	2
GO:0030099	myeloid cell differentiation	2/28	53/1833	0.192992	0.583329	BCL6/IRF7	2
GO:0040013	negative regulation of locomotion	2/28	53/1833	0.192992	0.583329	PTPRJ/SMAD7	2
GO:0044265	cellular macromolecule catabolic process	3/28	100/1833	0.193559	0.583329	CTSZ/USP18/SMAD7	3
GO:0002200	somatic diversification of immune receptors	1/28	14/1833	0.194491	0.583329	BCL6	1
GO:0006457	protein folding	1/28	14/1833	0.194491	0.583329	GNB1	1
GO:0006606	protein import into nucleus	1/28	14/1833	0.194491	0.583329	BCL6	1
GO:0006733	oxidoreduction coenzyme metabolic process	1/28	14/1833	0.194491	0.583329	PARP9	1
GO:0009142	nucleoside triphosphate biosynthetic process	1/28	14/1833	0.194491	0.583329	CMPK2	1
GO:0009581	detection of external stimulus	1/28	14/1833	0.194491	0.583329	GNB1	1
GO:0009582	detection of abiotic stimulus	1/28	14/1833	0.194491	0.583329	GNB1	1
GO:0010656	negative regulation of muscle cell apoptotic process	1/28	14/1833	0.194491	0.583329	MIR19A	1
GO:0018107	peptidyl-threonine phosphorylation	1/28	14/1833	0.194491	0.583329	SMAD7	1
GO:0031343	positive regulation of cell killing	1/28	14/1833	0.194491	0.583329	HLA-A	1
GO:0032760	positive regulation of tumor necrosis factor production	1/28	14/1833	0.194491	0.583329	PTPRJ	1
GO:0050821	protein stabilization	1/28	14/1833	0.194491	0.583329	SMAD7	1
GO:0072524	pyridine-containing compound metabolic process	1/28	14/1833	0.194491	0.583329	PARP9	1
GO:0010628	positive regulation of gene expression	6/28	260/1833	0.196029	0.583329	PLSCR1/PARP9/IRF7/ETV6/SMAD7/RUNX3	6
GO:0033554	cellular response to stress	5/28	205/1833	0.196429	0.583329	MIR19A/GNB1/BCL6/PARP9/IRF7	5
GO:0045786	negative regulation of cell cycle	2/28	54/1833	0.198604	0.583329	BCL6/RUNX3	2
GO:0050867	positive regulation of cell activation	2/28	54/1833	0.198604	0.583329	BCL6/RUNX3	2
GO:0006753	nucleoside phosphate metabolic process	2/28	55/1833	0.204238	0.583329	CMPK2/PARP9	2
GO:0009117	nucleotide metabolic process	2/28	55/1833	0.204238	0.583329	CMPK2/PARP9	2
GO:0019941	modification-dependent protein catabolic process	2/28	55/1833	0.204238	0.583329	USP18/SMAD7	2
GO:0040008	regulation of growth	3/28	103/1833	0.205503	0.583329	PTPRJ/MIR19A/BCL6	3
GO:0003014	renal system process	1/28	15/1833	0.206891	0.583329	PRKAR1B	1
GO:0003208	cardiac ventricle morphogenesis	1/28	15/1833	0.206891	0.583329	SMAD7	1
GO:0006029	proteoglycan metabolic process	1/28	15/1833	0.206891	0.583329	CHST12	1
GO:0007189	adenylate cyclase-activating G protein-coupled receptor signaling pathway	1/28	15/1833	0.206891	0.583329	GNB1	1
GO:0007292	female gamete generation	1/28	15/1833	0.206891	0.583329	ETV6	1
GO:0008593	regulation of Notch signaling pathway	1/28	15/1833	0.206891	0.583329	BCL6	1
GO:0010812	negative regulation of cell-substrate adhesion	1/28	15/1833	0.206891	0.583329	BCL6	1
GO:0017015	regulation of transforming growth factor beta receptor signaling pathway	1/28	15/1833	0.206891	0.583329	SMAD7	1
GO:0018210	peptidyl-threonine modification	1/28	15/1833	0.206891	0.583329	SMAD7	1
GO:0030510	regulation of BMP signaling pathway	1/28	15/1833	0.206891	0.583329	SMAD7	1
GO:0045682	regulation of epidermis development	1/28	15/1833	0.206891	0.583329	NAB1	1
GO:0050764	regulation of phagocytosis	1/28	15/1833	0.206891	0.583329	PTPRJ	1
GO:0051149	positive regulation of muscle cell differentiation	1/28	15/1833	0.206891	0.583329	MIR19A	1
GO:0051291	protein heterooligomerization	1/28	15/1833	0.206891	0.583329	GNB1	1
GO:0060415	muscle tissue morphogenesis	1/28	15/1833	0.206891	0.583329	SMAD7	1
GO:0060420	regulation of heart growth	1/28	15/1833	0.206891	0.583329	MIR19A	1
GO:0060840	artery development	1/28	15/1833	0.206891	0.583329	SMAD7	1
GO:1901216	positive regulation of neuron death	1/28	15/1833	0.206891	0.583329	CTSZ	1
GO:1903391	regulation of adherens junction organization	1/28	15/1833	0.206891	0.583329	PTPRJ	1
GO:1903557	positive regulation of tumor necrosis factor superfamily cytokine production	1/28	15/1833	0.206891	0.583329	PTPRJ	1
GO:0031328	positive regulation of cellular biosynthetic process	6/28	265/1833	0.208475	0.583329	PLSCR1/PARP9/IRF7/ETV6/SMAD7/RUNX3	6
GO:0008285	negative regulation of cell proliferation	3/28	104/1833	0.209526	0.583329	PTPRJ/BCL6/RUNX3	3
GO:0009891	positive regulation of biosynthetic process	6/28	267/1833	0.213542	0.583329	PLSCR1/PARP9/IRF7/ETV6/SMAD7/RUNX3	6
GO:0006954	inflammatory response	3/28	105/1833	0.213568	0.583329	BCL6/PLSCR1/USP18	3
GO:1902533	positive regulation of intracellular signal transduction	4/28	157/1833	0.213847	0.583329	PTPRJ/MIR19A/DDX60/PARP9	4
GO:0048584	positive regulation of response to stimulus	7/28	325/1833	0.21537	0.583329	HLA-A/PTPRJ/MIR19A/DDX60/PLSCR1/PARP9/IRF7	7
GO:0014706	striated muscle tissue development	2/28	57/1833	0.215566	0.583329	MIR19A/SMAD7	2
GO:0043632	modification-dependent macromolecule catabolic process	2/28	57/1833	0.215566	0.583329	USP18/SMAD7	2
GO:0006464	cellular protein modification process	9/28	444/1833	0.217998	0.583329	PTPRJ/PRKAR1B/MIR19A/BCL6/PARP9/USP18/TNK2/SMAD7/RUNX3	9
GO:0036211	protein modification process	9/28	444/1833	0.217998	0.583329	PTPRJ/PRKAR1B/MIR19A/BCL6/PARP9/USP18/TNK2/SMAD7/RUNX3	9
GO:0001910	regulation of leukocyte mediated cytotoxicity	1/28	16/1833	0.219106	0.583329	HLA-A	1
GO:0007045	cell-substrate adherens junction assembly	1/28	16/1833	0.219106	0.583329	PTPRJ	1
GO:0010611	regulation of cardiac muscle hypertrophy	1/28	16/1833	0.219106	0.583329	MIR19A	1
GO:0014743	regulation of muscle hypertrophy	1/28	16/1833	0.219106	0.583329	MIR19A	1
GO:0048041	focal adhesion assembly	1/28	16/1833	0.219106	0.583329	PTPRJ	1
GO:0048644	muscle organ morphogenesis	1/28	16/1833	0.219106	0.583329	SMAD7	1
GO:0051100	negative regulation of binding	1/28	16/1833	0.219106	0.583329	CTSZ	1
GO:0051170	import into nucleus	1/28	16/1833	0.219106	0.583329	BCL6	1
GO:0070542	response to fatty acid	1/28	16/1833	0.219106	0.583329	GNB1	1
GO:0072089	stem cell proliferation	1/28	16/1833	0.219106	0.583329	ETV6	1
GO:0090101	negative regulation of transmembrane receptor protein serine/threonine kinase signaling pathway	1/28	16/1833	0.219106	0.583329	SMAD7	1
GO:1903052	positive regulation of proteolysis involved in cellular protein catabolic process	1/28	16/1833	0.219106	0.583329	SMAD7	1
GO:1903844	regulation of cellular response to transforming growth factor beta stimulus	1/28	16/1833	0.219106	0.583329	SMAD7	1
GO:1990823	response to leukemia inhibitory factor	1/28	16/1833	0.219106	0.583329	SMAD7	1
GO:1990830	cellular response to leukemia inhibitory factor	1/28	16/1833	0.219106	0.583329	SMAD7	1
GO:2000060	positive regulation of ubiquitin-dependent protein catabolic process	1/28	16/1833	0.219106	0.583329	SMAD7	1
GO:2001252	positive regulation of chromosome organization	1/28	16/1833	0.219106	0.583329	BCL6	1
GO:0007276	gamete generation	2/28	58/1833	0.221256	0.583329	BCL6/ETV6	2
GO:0007517	muscle organ development	2/28	58/1833	0.221256	0.583329	MIR19A/SMAD7	2
GO:0034330	cell junction organization	2/28	58/1833	0.221256	0.583329	PTPRJ/SMAD7	2
GO:0009968	negative regulation of signal transduction	4/28	160/1833	0.223795	0.583329	PTPRJ/MIR19A/BCL6/SMAD7	4
GO:0031589	cell-substrate adhesion	2/28	59/1833	0.226961	0.583329	PTPRJ/BCL6	2
GO:0003008	system process	6/28	273/1833	0.229026	0.583329	PTPRJ/CTSZ/PRKAR1B/MIR19A/GNB1/SMAD7	6
GO:0002478	antigen processing and presentation of exogenous peptide antigen	1/28	17/1833	0.231139	0.583329	HLA-A	1
GO:0006023	aminoglycan biosynthetic process	1/28	17/1833	0.231139	0.583329	CHST12	1
GO:0006024	glycosaminoglycan biosynthetic process	1/28	17/1833	0.231139	0.583329	CHST12	1
GO:0007200	phospholipase C-activating G protein-coupled receptor signaling pathway	1/28	17/1833	0.231139	0.583329	GNB1	1
GO:0007272	ensheathment of neurons	1/28	17/1833	0.231139	0.583329	NAB1	1
GO:0008366	axon ensheathment	1/28	17/1833	0.231139	0.583329	NAB1	1
GO:0010660	regulation of muscle cell apoptotic process	1/28	17/1833	0.231139	0.583329	MIR19A	1
GO:0010717	regulation of epithelial to mesenchymal transition	1/28	17/1833	0.231139	0.583329	SMAD7	1
GO:0017038	protein import	1/28	17/1833	0.231139	0.583329	BCL6	1
GO:0031396	regulation of protein ubiquitination	1/28	17/1833	0.231139	0.583329	SMAD7	1
GO:0032434	regulation of proteasomal ubiquitin-dependent protein catabolic process	1/28	17/1833	0.231139	0.583329	SMAD7	1
GO:0035335	peptidyl-tyrosine dephosphorylation	1/28	17/1833	0.231139	0.583329	PTPRJ	1
GO:0035567	non-canonical Wnt signaling pathway	1/28	17/1833	0.231139	0.583329	GNB1	1
GO:0038093	Fc receptor signaling pathway	1/28	17/1833	0.231139	0.583329	PTPRJ	1
GO:0042552	myelination	1/28	17/1833	0.231139	0.583329	NAB1	1
GO:0051899	membrane depolarization	1/28	17/1833	0.231139	0.583329	SMAD7	1
GO:0055017	cardiac muscle tissue growth	1/28	17/1833	0.231139	0.583329	MIR19A	1
GO:0055024	regulation of cardiac muscle tissue development	1/28	17/1833	0.231139	0.583329	MIR19A	1
GO:0060411	cardiac septum morphogenesis	1/28	17/1833	0.231139	0.583329	SMAD7	1
GO:0061337	cardiac conduction	1/28	17/1833	0.231139	0.583329	MIR19A	1
GO:0071478	cellular response to radiation	1/28	17/1833	0.231139	0.583329	GNB1	1
GO:1903320	regulation of protein modification by small protein conjugation or removal	1/28	17/1833	0.231139	0.583329	SMAD7	1
GO:0060537	muscle tissue development	2/28	60/1833	0.23268	0.586008	MIR19A/SMAD7	2
GO:0009611	response to wounding	3/28	111/1833	0.238195	0.598317	PRKAR1B/GNB1/PLSCR1	3
GO:0043412	macromolecule modification	9/28	455/1833	0.241372	0.598317	PTPRJ/PRKAR1B/MIR19A/BCL6/PARP9/USP18/TNK2/SMAD7/RUNX3	9
GO:0019884	antigen processing and presentation of exogenous antigen	1/28	18/1833	0.242994	0.598317	HLA-A	1
GO:0031341	regulation of cell killing	1/28	18/1833	0.242994	0.598317	HLA-A	1
GO:0051153	regulation of striated muscle cell differentiation	1/28	18/1833	0.242994	0.598317	MIR19A	1
GO:0055117	regulation of cardiac muscle contraction	1/28	18/1833	0.242994	0.598317	SMAD7	1
GO:0060349	bone morphogenesis	1/28	18/1833	0.242994	0.598317	NAB1	1
GO:0002283	neutrophil activation involved in immune response	2/28	62/1833	0.24415	0.598317	PTPRJ/CTSZ	2
GO:0043312	neutrophil degranulation	2/28	62/1833	0.24415	0.598317	PTPRJ/CTSZ	2
GO:0045595	regulation of cell differentiation	6/28	279/1833	0.244914	0.598317	CTSZ/MIR19A/BCL6/IRF7/SMAD7/RUNX3	6
GO:0006357	regulation of transcription by RNA polymerase II	7/28	338/1833	0.246693	0.598317	BCL6/PLSCR1/PARP9/IRF7/ETV6/SMAD7/RUNX3	7
GO:0050727	regulation of inflammatory response	2/28	63/1833	0.249898	0.598317	BCL6/USP18	2
GO:1902532	negative regulation of intracellular signal transduction	2/28	63/1833	0.249898	0.598317	PTPRJ/BCL6	2
GO:0051240	positive regulation of multicellular organismal process	6/28	282/1833	0.252998	0.598317	PTPRJ/MIR19A/DDX60/BCL6/IRF7/RUNX3	6
GO:0001657	ureteric bud development	1/28	19/1833	0.254672	0.598317	SMAD7	1
GO:0001823	mesonephros development	1/28	19/1833	0.254672	0.598317	SMAD7	1
GO:0002262	myeloid cell homeostasis	1/28	19/1833	0.254672	0.598317	BCL6	1
GO:0003300	cardiac muscle hypertrophy	1/28	19/1833	0.254672	0.598317	MIR19A	1
GO:0006260	DNA replication	1/28	19/1833	0.254672	0.598317	BCL6	1
GO:0006942	regulation of striated muscle contraction	1/28	19/1833	0.254672	0.598317	SMAD7	1
GO:0007173	epidermal growth factor receptor signaling pathway	1/28	19/1833	0.254672	0.598317	PTPRJ	1
GO:0014896	muscle hypertrophy	1/28	19/1833	0.254672	0.598317	MIR19A	1
GO:0014897	striated muscle hypertrophy	1/28	19/1833	0.254672	0.598317	MIR19A	1
GO:0031503	protein-containing complex localization	1/28	19/1833	0.254672	0.598317	SMAD7	1
GO:0033135	regulation of peptidyl-serine phosphorylation	1/28	19/1833	0.254672	0.598317	SMAD7	1
GO:0046620	regulation of organ growth	1/28	19/1833	0.254672	0.598317	MIR19A	1
GO:0055007	cardiac muscle cell differentiation	1/28	19/1833	0.254672	0.598317	MIR19A	1
GO:0060419	heart growth	1/28	19/1833	0.254672	0.598317	MIR19A	1
GO:0061351	neural precursor cell proliferation	1/28	19/1833	0.254672	0.598317	CTSZ	1
GO:0072163	mesonephric epithelium development	1/28	19/1833	0.254672	0.598317	SMAD7	1
GO:0072164	mesonephric tubule development	1/28	19/1833	0.254672	0.598317	SMAD7	1
GO:0097306	cellular response to alcohol	1/28	19/1833	0.254672	0.598317	GNB1	1
GO:1901888	regulation of cell junction assembly	1/28	19/1833	0.254672	0.598317	PTPRJ	1
GO:1903364	positive regulation of cellular protein catabolic process	1/28	19/1833	0.254672	0.598317	SMAD7	1
GO:0006897	endocytosis	3/28	115/1833	0.254917	0.598317	PTPRJ/RINL/TNK2	3
GO:0002446	neutrophil mediated immunity	2/28	64/1833	0.255653	0.598317	PTPRJ/CTSZ	2
GO:0042119	neutrophil activation	2/28	64/1833	0.255653	0.598317	PTPRJ/CTSZ	2
GO:0042127	regulation of cell proliferation	5/28	227/1833	0.260289	0.608004	PTPRJ/CTSZ/BCL6/TNK2/RUNX3	5
GO:0007265	Ras protein signal transduction	2/28	65/1833	0.261414	0.60831	GNB1/BCL6	2
GO:0055086	nucleobase-containing small molecule metabolic process	2/28	65/1833	0.261414	0.60831	CMPK2/PARP9	2
GO:0001909	leukocyte mediated cytotoxicity	1/28	20/1833	0.266177	0.610113	HLA-A	1
GO:0003279	cardiac septum development	1/28	20/1833	0.266177	0.610113	SMAD7	1
GO:0006310	DNA recombination	1/28	20/1833	0.266177	0.610113	BCL6	1
GO:0007606	sensory perception of chemical stimulus	1/28	20/1833	0.266177	0.610113	GNB1	1
GO:0048002	antigen processing and presentation of peptide antigen	1/28	20/1833	0.266177	0.610113	HLA-A	1
GO:0050864	regulation of B cell activation	1/28	20/1833	0.266177	0.610113	BCL6	1
GO:0060359	response to ammonium ion	1/28	20/1833	0.266177	0.610113	GNB1	1
GO:0061136	regulation of proteasomal protein catabolic process	1/28	20/1833	0.266177	0.610113	SMAD7	1
GO:0006366	transcription by RNA polymerase II	7/28	346/1833	0.266767	0.610125	BCL6/PLSCR1/PARP9/IRF7/ETV6/SMAD7/RUNX3	7
GO:0036230	granulocyte activation	2/28	66/1833	0.267179	0.610125	PTPRJ/CTSZ	2
GO:0009967	positive regulation of signal transduction	5/28	232/1833	0.275577	0.620979	PTPRJ/MIR19A/DDX60/PARP9/IRF7	5
GO:0002708	positive regulation of lymphocyte mediated immunity	1/28	21/1833	0.27751	0.620979	HLA-A	1
GO:0002821	positive regulation of adaptive immune response	1/28	21/1833	0.27751	0.620979	HLA-A	1
GO:0002824	positive regulation of adaptive immune response based on somatic recombination of immune receptors built from immunoglobulin superfamily domains	1/28	21/1833	0.27751	0.620979	HLA-A	1
GO:0006888	ER to Golgi vesicle-mediated transport	1/28	21/1833	0.27751	0.620979	CTSZ	1
GO:0043502	regulation of muscle adaptation	1/28	21/1833	0.27751	0.620979	MIR19A	1
GO:0050680	negative regulation of epithelial cell proliferation	1/28	21/1833	0.27751	0.620979	RUNX3	1
GO:0090288	negative regulation of cellular response to growth factor stimulus	1/28	21/1833	0.27751	0.620979	SMAD7	1
GO:1901655	cellular response to ketone	1/28	21/1833	0.27751	0.620979	GNB1	1
GO:0034654	nucleobase-containing compound biosynthetic process	9/28	472/1833	0.279449	0.620979	CMPK2/BCL6/PLSCR1/PARP9/IRF7/NAB1/ETV6/SMAD7/RUNX3	9
GO:0006355	regulation of transcription DNA-templated	8/28	412/1833	0.281598	0.620979	BCL6/PLSCR1/PARP9/IRF7/NAB1/ETV6/SMAD7/RUNX3	8
GO:0045944	positive regulation of transcription by RNA polymerase II	4/28	177/1833	0.282421	0.620979	PLSCR1/IRF7/ETV6/SMAD7	4
GO:0043299	leukocyte degranulation	2/28	69/1833	0.284483	0.620979	PTPRJ/CTSZ	2
GO:0019637	organophosphate metabolic process	3/28	122/1833	0.284624	0.620979	CMPK2/PLSCR1/PARP9	3
GO:0002062	chondrocyte differentiation	1/28	22/1833	0.288674	0.620979	RUNX3	1
GO:0003231	cardiac ventricle development	1/28	22/1833	0.288674	0.620979	SMAD7	1
GO:0007044	cell-substrate junction assembly	1/28	22/1833	0.288674	0.620979	PTPRJ	1
GO:0008217	regulation of blood pressure	1/28	22/1833	0.288674	0.620979	CTSZ	1
GO:0009141	nucleoside triphosphate metabolic process	1/28	22/1833	0.288674	0.620979	CMPK2	1
GO:0016202	regulation of striated muscle tissue development	1/28	22/1833	0.288674	0.620979	MIR19A	1
GO:0016485	protein processing	1/28	22/1833	0.288674	0.620979	CTSZ	1
GO:0032640	tumor necrosis factor production	1/28	22/1833	0.288674	0.620979	PTPRJ	1
GO:0032680	regulation of tumor necrosis factor production	1/28	22/1833	0.288674	0.620979	PTPRJ	1
GO:0036294	cellular response to decreased oxygen levels	1/28	22/1833	0.288674	0.620979	GNB1	1
GO:0043500	muscle adaptation	1/28	22/1833	0.288674	0.620979	MIR19A	1
GO:0044272	sulfur compound biosynthetic process	1/28	22/1833	0.288674	0.620979	CHST12	1
GO:0045807	positive regulation of endocytosis	1/28	22/1833	0.288674	0.620979	PTPRJ	1
GO:0048634	regulation of muscle organ development	1/28	22/1833	0.288674	0.620979	MIR19A	1
GO:0055002	striated muscle cell development	1/28	22/1833	0.288674	0.620979	MIR19A	1
GO:0071456	cellular response to hypoxia	1/28	22/1833	0.288674	0.620979	GNB1	1
GO:1901861	regulation of muscle tissue development	1/28	22/1833	0.288674	0.620979	MIR19A	1
GO:1903670	regulation of sprouting angiogenesis	1/28	22/1833	0.288674	0.620979	MIR19A	1
GO:2001020	regulation of response to DNA damage stimulus	1/28	22/1833	0.288674	0.620979	PARP9	1
GO:0018130	heterocycle biosynthetic process	9/28	477/1833	0.291051	0.621693	CMPK2/BCL6/PLSCR1/PARP9/IRF7/NAB1/ETV6/SMAD7/RUNX3	9
GO:0019438	aromatic compound biosynthetic process	9/28	478/1833	0.293391	0.621693	CMPK2/BCL6/PLSCR1/PARP9/IRF7/NAB1/ETV6/SMAD7/RUNX3	9
GO:1903506	regulation of nucleic acid-templated transcription	8/28	417/1833	0.293842	0.621693	BCL6/PLSCR1/PARP9/IRF7/NAB1/ETV6/SMAD7/RUNX3	8
GO:2001141	regulation of RNA biosynthetic process	8/28	417/1833	0.293842	0.621693	BCL6/PLSCR1/PARP9/IRF7/NAB1/ETV6/SMAD7/RUNX3	8
GO:0002275	myeloid cell activation involved in immune response	2/28	71/1833	0.296014	0.621693	PTPRJ/CTSZ	2
GO:0001906	cell killing	1/28	23/1833	0.299672	0.621693	HLA-A	1
GO:0002526	acute inflammatory response	1/28	23/1833	0.299672	0.621693	PLSCR1	1
GO:0002573	myeloid leukocyte differentiation	1/28	23/1833	0.299672	0.621693	IRF7	1
GO:0002705	positive regulation of leukocyte mediated immunity	1/28	23/1833	0.299672	0.621693	HLA-A	1
GO:0006022	aminoglycan metabolic process	1/28	23/1833	0.299672	0.621693	CHST12	1
GO:0010811	positive regulation of cell-substrate adhesion	1/28	23/1833	0.299672	0.621693	PTPRJ	1
GO:0016051	carbohydrate biosynthetic process	1/28	23/1833	0.299672	0.621693	CHST12	1
GO:0016525	negative regulation of angiogenesis	1/28	23/1833	0.299672	0.621693	MIR19A	1
GO:0030203	glycosaminoglycan metabolic process	1/28	23/1833	0.299672	0.621693	CHST12	1
GO:0032946	positive regulation of mononuclear cell proliferation	1/28	23/1833	0.299672	0.621693	BCL6	1
GO:0043902	positive regulation of multi-organism process	1/28	23/1833	0.299672	0.621693	DDX60	1
GO:0050671	positive regulation of lymphocyte proliferation	1/28	23/1833	0.299672	0.621693	BCL6	1
GO:0070665	positive regulation of leukocyte proliferation	1/28	23/1833	0.299672	0.621693	BCL6	1
GO:0071706	tumor necrosis factor superfamily cytokine production	1/28	23/1833	0.299672	0.621693	PTPRJ	1
GO:1903555	regulation of tumor necrosis factor superfamily cytokine production	1/28	23/1833	0.299672	0.621693	PTPRJ	1
GO:2000181	negative regulation of blood vessel morphogenesis	1/28	23/1833	0.299672	0.621693	MIR19A	1
GO:0002444	myeloid leukocyte mediated immunity	2/28	72/1833	0.301775	0.624071	PTPRJ/CTSZ	2
GO:0010648	negative regulation of cell communication	4/28	183/1833	0.303812	0.624071	PTPRJ/MIR19A/BCL6/SMAD7	4
GO:0023057	negative regulation of signaling	4/28	183/1833	0.303812	0.624071	PTPRJ/MIR19A/BCL6/SMAD7	4
GO:1901566	organonitrogen compound biosynthetic process	4/28	183/1833	0.303812	0.624071	CMPK2/PLSCR1/PARP9/CHST12	4
GO:0001501	skeletal system development	2/28	73/1833	0.30753	0.624071	NAB1/RUNX3	2
GO:0060627	regulation of vesicle-mediated transport	2/28	73/1833	0.30753	0.624071	PTPRJ/TNK2	2
GO:0006351	transcription DNA-templated	8/28	423/1833	0.308753	0.624071	BCL6/PLSCR1/PARP9/IRF7/NAB1/ETV6/SMAD7/RUNX3	8
GO:0003018	vascular process in circulatory system	1/28	24/1833	0.310506	0.624071	PTPRJ	1
GO:0006575	cellular modified amino acid metabolic process	1/28	24/1833	0.310506	0.624071	PLSCR1	1
GO:0009123	nucleoside monophosphate metabolic process	1/28	24/1833	0.310506	0.624071	CMPK2	1
GO:0035023	regulation of Rho protein signal transduction	1/28	24/1833	0.310506	0.624071	BCL6	1
GO:0042089	cytokine biosynthetic process	1/28	24/1833	0.310506	0.624071	IRF7	1
GO:0042107	cytokine metabolic process	1/28	24/1833	0.310506	0.624071	IRF7	1
GO:0043409	negative regulation of MAPK cascade	1/28	24/1833	0.310506	0.624071	PTPRJ	1
GO:0051897	positive regulation of protein kinase B signaling	1/28	24/1833	0.310506	0.624071	PTPRJ	1
GO:0055001	muscle cell development	1/28	24/1833	0.310506	0.624071	MIR19A	1
GO:0071453	cellular response to oxygen levels	1/28	24/1833	0.310506	0.624071	GNB1	1
GO:0098693	regulation of synaptic vesicle cycle	1/28	24/1833	0.310506	0.624071	PRKAR1B	1
GO:2000058	regulation of ubiquitin-dependent protein catabolic process	1/28	24/1833	0.310506	0.624071	SMAD7	1
GO:0006259	DNA metabolic process	2/28	74/1833	0.313279	0.627583	BCL6/PARP9	2
GO:0010608	posttranscriptional regulation of gene expression	2/28	74/1833	0.313279	0.627583	MIR19A/PARP9	2
GO:0051336	regulation of hydrolase activity	4/28	186/1833	0.314604	0.629208	RINL/BCL6/PLSCR1/TNK2	4
GO:1901137	carbohydrate derivative biosynthetic process	2/28	75/1833	0.31902	0.632359	CMPK2/CHST12	2
GO:0009057	macromolecule catabolic process	3/28	130/1833	0.319028	0.632359	CTSZ/USP18/SMAD7	3
GO:1901565	organonitrogen compound catabolic process	3/28	130/1833	0.319028	0.632359	CTSZ/USP18/SMAD7	3
GO:0007179	transforming growth factor beta receptor signaling pathway	1/28	25/1833	0.321178	0.632359	SMAD7	1
GO:0019882	antigen processing and presentation	1/28	25/1833	0.321178	0.632359	HLA-A	1
GO:0038127	ERBB signaling pathway	1/28	25/1833	0.321178	0.632359	PTPRJ	1
GO:0051054	positive regulation of DNA metabolic process	1/28	25/1833	0.321178	0.632359	PARP9	1
GO:0060041	retina development in camera-type eye	1/28	25/1833	0.321178	0.632359	GNB1	1
GO:0032774	RNA biosynthetic process	8/28	428/1833	0.321346	0.632359	BCL6/PLSCR1/PARP9/IRF7/NAB1/ETV6/SMAD7/RUNX3	8
GO:0097659	nucleic acid-templated transcription	8/28	428/1833	0.321346	0.632359	BCL6/PLSCR1/PARP9/IRF7/NAB1/ETV6/SMAD7/RUNX3	8
GO:1901362	organic cyclic compound biosynthetic process	9/28	493/1833	0.329221	0.640362	CMPK2/BCL6/PLSCR1/PARP9/IRF7/NAB1/ETV6/SMAD7/RUNX3	9
GO:0001837	epithelial to mesenchymal transition	1/28	26/1833	0.331691	0.640362	SMAD7	1
GO:0002040	sprouting angiogenesis	1/28	26/1833	0.331691	0.640362	MIR19A	1
GO:0003206	cardiac chamber morphogenesis	1/28	26/1833	0.331691	0.640362	SMAD7	1
GO:0007219	Notch signaling pathway	1/28	26/1833	0.331691	0.640362	BCL6	1
GO:0009108	coenzyme biosynthetic process	1/28	26/1833	0.331691	0.640362	PARP9	1
GO:0010948	negative regulation of cell cycle process	1/28	26/1833	0.331691	0.640362	BCL6	1
GO:0019933	cAMP-mediated signaling	1/28	26/1833	0.331691	0.640362	GNB1	1
GO:0051604	protein maturation	1/28	26/1833	0.331691	0.640362	CTSZ	1
GO:0060048	cardiac muscle contraction	1/28	26/1833	0.331691	0.640362	SMAD7	1
GO:0071222	cellular response to lipopolysaccharide	1/28	26/1833	0.331691	0.640362	CMPK2	1
GO:1901343	negative regulation of vasculature development	1/28	26/1833	0.331691	0.640362	MIR19A	1
GO:0003012	muscle system process	2/28	78/1833	0.33619	0.648026	MIR19A/SMAD7	2
GO:0043066	negative regulation of apoptotic process	3/28	135/1833	0.34065	0.650101	MIR19A/BCL6/IRF7	3
GO:0030307	positive regulation of cell growth	1/28	27/1833	0.342046	0.650101	MIR19A	1
GO:0035051	cardiocyte differentiation	1/28	27/1833	0.342046	0.650101	MIR19A	1
GO:0045637	regulation of myeloid cell differentiation	1/28	27/1833	0.342046	0.650101	IRF7	1
GO:0050852	T cell receptor signaling pathway	1/28	27/1833	0.342046	0.650101	PTPRJ	1
GO:0051099	positive regulation of binding	1/28	27/1833	0.342046	0.650101	PARP9	1
GO:0051147	regulation of muscle cell differentiation	1/28	27/1833	0.342046	0.650101	MIR19A	1
GO:0071219	cellular response to molecule of bacterial origin	1/28	27/1833	0.342046	0.650101	CMPK2	1
GO:1903050	regulation of proteolysis involved in cellular protein catabolic process	1/28	27/1833	0.342046	0.650101	SMAD7	1
GO:0043069	negative regulation of programmed cell death	3/28	136/1833	0.344978	0.654656	MIR19A/BCL6/IRF7	3
GO:0019953	sexual reproduction	2/28	80/1833	0.34758	0.657555	BCL6/ETV6	2
GO:0071900	regulation of protein serine/threonine kinase activity	2/28	80/1833	0.34758	0.657555	PTPRJ/PRKAR1B	2
GO:0098657	import into cell	3/28	137/1833	0.349306	0.658245	PTPRJ/RINL/TNK2	3
GO:2000026	regulation of multicellular organismal development	6/28	316/1833	0.349666	0.658245	CTSZ/MIR19A/BCL6/IRF7/SMAD7/RUNX3	6
GO:0006281	DNA repair	1/28	28/1833	0.352247	0.658245	PARP9	1
GO:0006913	nucleocytoplasmic transport	1/28	28/1833	0.352247	0.658245	BCL6	1
GO:0030509	BMP signaling pathway	1/28	28/1833	0.352247	0.658245	SMAD7	1
GO:0046474	glycerophospholipid biosynthetic process	1/28	28/1833	0.352247	0.658245	PLSCR1	1
GO:0046777	protein autophosphorylation	1/28	28/1833	0.352247	0.658245	TNK2	1
GO:0051169	nuclear transport	1/28	28/1833	0.352247	0.658245	BCL6	1
GO:0051338	regulation of transferase activity	3/28	138/1833	0.353633	0.659827	PTPRJ/PRKAR1B/SMAD7	3
GO:0032504	multicellular organism reproduction	2/28	82/1833	0.358917	0.660879	BCL6/ETV6	2
GO:0048609	multicellular organismal reproductive process	2/28	82/1833	0.358917	0.660879	BCL6/ETV6	2
GO:0051252	regulation of RNA metabolic process	8/28	443/1833	0.359884	0.660879	BCL6/PLSCR1/PARP9/IRF7/NAB1/ETV6/SMAD7/RUNX3	8
GO:1902531	regulation of intracellular signal transduction	5/28	259/1833	0.361276	0.660879	PTPRJ/MIR19A/DDX60/BCL6/PARP9	5
GO:0003205	cardiac chamber development	1/28	29/1833	0.362295	0.660879	SMAD7	1
GO:0006941	striated muscle contraction	1/28	29/1833	0.362295	0.660879	SMAD7	1
GO:0007188	adenylate cyclase-modulating G protein-coupled receptor signaling pathway	1/28	29/1833	0.362295	0.660879	GNB1	1
GO:0010977	negative regulation of neuron projection development	1/28	29/1833	0.362295	0.660879	CTSZ	1
GO:0016050	vesicle organization	1/28	29/1833	0.362295	0.660879	CTSZ	1
GO:0033044	regulation of chromosome organization	1/28	29/1833	0.362295	0.660879	BCL6	1
GO:0051188	cofactor biosynthetic process	1/28	29/1833	0.362295	0.660879	PARP9	1
GO:0071216	cellular response to biotic stimulus	1/28	29/1833	0.362295	0.660879	CMPK2	1
GO:0071772	response to BMP	1/28	29/1833	0.362295	0.660879	SMAD7	1
GO:0071773	cellular response to BMP stimulus	1/28	29/1833	0.362295	0.660879	SMAD7	1
GO:0072073	kidney epithelium development	1/28	29/1833	0.362295	0.660879	SMAD7	1
GO:0060548	negative regulation of cell death	3/28	141/1833	0.366605	0.667745	MIR19A/BCL6/IRF7	3
GO:0023056	positive regulation of signaling	5/28	262/1833	0.371004	0.672917	PTPRJ/MIR19A/DDX60/PARP9/IRF7	5
GO:0007266	Rho protein signal transduction	1/28	30/1833	0.372193	0.672917	BCL6	1
GO:0031345	negative regulation of cell projection organization	1/28	30/1833	0.372193	0.672917	CTSZ	1
GO:0043393	regulation of protein binding	1/28	30/1833	0.372193	0.672917	CTSZ	1
GO:0045930	negative regulation of mitotic cell cycle	1/28	30/1833	0.372193	0.672917	BCL6	1
GO:0010647	positive regulation of cell communication	5/28	263/1833	0.374251	0.675639	PTPRJ/MIR19A/DDX60/PARP9/IRF7	5
GO:0033365	protein localization to organelle	2/28	85/1833	0.375806	0.676451	BCL6/PARP9	2
GO:0070647	protein modification by small protein conjugation or removal	2/28	85/1833	0.375806	0.676451	USP18/SMAD7	2
GO:0006937	regulation of muscle contraction	1/28	31/1833	0.381943	0.683477	SMAD7	1
GO:0048754	branching morphogenesis of an epithelial tube	1/28	31/1833	0.381943	0.683477	CTSZ	1
GO:0051896	regulation of protein kinase B signaling	1/28	31/1833	0.381943	0.683477	PTPRJ	1
GO:0060348	bone development	1/28	31/1833	0.381943	0.683477	NAB1	1
GO:0050793	regulation of developmental process	7/28	390/1833	0.384863	0.687594	CTSZ/MIR19A/BCL6/IRF7/NAB1/SMAD7/RUNX3	7
GO:0007507	heart development	2/28	87/1833	0.386978	0.687594	MIR19A/SMAD7	2
GO:0007187	G protein-coupled receptor signaling pathway coupled to cyclic nucleotide second messenger	1/28	32/1833	0.391546	0.687594	GNB1	1
GO:0008654	phospholipid biosynthetic process	1/28	32/1833	0.391546	0.687594	PLSCR1	1
GO:0016441	posttranscriptional gene silencing	1/28	32/1833	0.391546	0.687594	MIR19A	1
GO:0035194	posttranscriptional gene silencing by RNA	1/28	32/1833	0.391546	0.687594	MIR19A	1
GO:0035195	gene silencing by miRNA	1/28	32/1833	0.391546	0.687594	MIR19A	1
GO:0042445	hormone metabolic process	1/28	32/1833	0.391546	0.687594	CTSZ	1
GO:0045732	positive regulation of protein catabolic process	1/28	32/1833	0.391546	0.687594	SMAD7	1
GO:0071214	cellular response to abiotic stimulus	1/28	32/1833	0.391546	0.687594	GNB1	1
GO:0072330	monocarboxylic acid biosynthetic process	1/28	32/1833	0.391546	0.687594	CHST12	1
GO:0104004	cellular response to environmental stimulus	1/28	32/1833	0.391546	0.687594	GNB1	1
GO:1903362	regulation of cellular protein catabolic process	1/28	32/1833	0.391546	0.687594	SMAD7	1
GO:2000112	regulation of cellular macromolecule biosynthetic process	8/28	456/1833	0.393977	0.690871	BCL6/PLSCR1/PARP9/IRF7/NAB1/ETV6/SMAD7/RUNX3	8
GO:0009888	tissue development	5/28	270/1833	0.397019	0.693265	CTSZ/MIR19A/NAB1/SMAD7/RUNX3	5
GO:0048585	negative regulation of response to stimulus	4/28	209/1833	0.398388	0.693265	PTPRJ/MIR19A/BCL6/SMAD7	4
GO:0006732	coenzyme metabolic process	1/28	33/1833	0.401006	0.693265	PARP9	1
GO:0009416	response to light stimulus	1/28	33/1833	0.401006	0.693265	GNB1	1
GO:0022412	cellular process involved in reproduction in multicellular organism	1/28	33/1833	0.401006	0.693265	ETV6	1
GO:0035265	organ growth	1/28	33/1833	0.401006	0.693265	MIR19A	1
GO:0045017	glycerolipid biosynthetic process	1/28	33/1833	0.401006	0.693265	PLSCR1	1
GO:0048639	positive regulation of developmental growth	1/28	33/1833	0.401006	0.693265	MIR19A	1
GO:0097305	response to alcohol	1/28	33/1833	0.401006	0.693265	GNB1	1
GO:1901654	response to ketone	1/28	33/1833	0.401006	0.693265	GNB1	1
GO:0051239	regulation of multicellular organismal process	8/28	460/1833	0.404555	0.698413	PTPRJ/CTSZ/MIR19A/DDX60/BCL6/IRF7/SMAD7/RUNX3	8
GO:0071396	cellular response to lipid	2/28	91/1833	0.409087	0.701447	CMPK2/GNB1	2
GO:0022008	neurogenesis	5/28	274/1833	0.410042	0.701447	CTSZ/BCL6/NAB1/ETV6/RUNX3	5
GO:0007568	aging	1/28	34/1833	0.410324	0.701447	BCL6	1
GO:0010001	glial cell differentiation	1/28	34/1833	0.410324	0.701447	NAB1	1
GO:0035637	multicellular organismal signaling	1/28	34/1833	0.410324	0.701447	MIR19A	1
GO:0043161	proteasome-mediated ubiquitin-dependent protein catabolic process	1/28	34/1833	0.410324	0.701447	SMAD7	1
GO:0048872	homeostasis of number of cells	1/28	34/1833	0.410324	0.701447	BCL6	1
GO:0019219	regulation of nucleobase-containing compound metabolic process	8/28	463/1833	0.412507	0.704195	BCL6/PLSCR1/PARP9/IRF7/NAB1/ETV6/SMAD7/RUNX3	8
GO:0035239	tube morphogenesis	3/28	152/1833	0.413877	0.705551	CTSZ/MIR19A/SMAD7	3
GO:0006790	sulfur compound metabolic process	1/28	35/1833	0.419502	0.708122	CHST12	1
GO:0016570	histone modification	1/28	35/1833	0.419502	0.708122	BCL6	1
GO:0030324	lung development	1/28	35/1833	0.419502	0.708122	CTSZ	1
GO:0050851	antigen receptor-mediated signaling pathway	1/28	35/1833	0.419502	0.708122	PTPRJ	1
GO:0071560	cellular response to transforming growth factor beta stimulus	1/28	35/1833	0.419502	0.708122	SMAD7	1
GO:0099504	synaptic vesicle cycle	1/28	35/1833	0.419502	0.708122	PRKAR1B	1
GO:0010720	positive regulation of cell development	2/28	93/1833	0.420013	0.708122	MIR19A/BCL6	2
GO:0071417	cellular response to organonitrogen compound	2/28	93/1833	0.420013	0.708122	PRKAR1B/GNB1	2
GO:0016569	covalent chromatin modification	1/28	36/1833	0.428542	0.710752	BCL6	1
GO:0018105	peptidyl-serine phosphorylation	1/28	36/1833	0.428542	0.710752	SMAD7	1
GO:0019722	calcium-mediated signaling	1/28	36/1833	0.428542	0.710752	PTPRJ	1
GO:0030323	respiratory tube development	1/28	36/1833	0.428542	0.710752	CTSZ	1
GO:0031047	gene silencing by RNA	1/28	36/1833	0.428542	0.710752	MIR19A	1
GO:0032944	regulation of mononuclear cell proliferation	1/28	36/1833	0.428542	0.710752	BCL6	1
GO:0043491	protein kinase B signaling	1/28	36/1833	0.428542	0.710752	PTPRJ	1
GO:0048285	organelle fission	1/28	36/1833	0.428542	0.710752	MX1	1
GO:0048705	skeletal system morphogenesis	1/28	36/1833	0.428542	0.710752	NAB1	1
GO:0050670	regulation of lymphocyte proliferation	1/28	36/1833	0.428542	0.710752	BCL6	1
GO:0051216	cartilage development	1/28	36/1833	0.428542	0.710752	RUNX3	1
GO:0070663	regulation of leukocyte proliferation	1/28	36/1833	0.428542	0.710752	BCL6	1
GO:0051270	regulation of cellular component movement	3/28	156/1833	0.430874	0.713654	PTPRJ/BCL6/SMAD7	3
GO:0045597	positive regulation of cell differentiation	3/28	157/1833	0.435102	0.71582	MIR19A/BCL6/RUNX3	3
GO:0007005	mitochondrion organization	1/28	37/1833	0.437446	0.71582	MX1	1
GO:0010498	proteasomal protein catabolic process	1/28	37/1833	0.437446	0.71582	SMAD7	1
GO:0046578	regulation of Ras protein signal transduction	1/28	37/1833	0.437446	0.71582	BCL6	1
GO:0048193	Golgi vesicle transport	1/28	37/1833	0.437446	0.71582	CTSZ	1
GO:0051258	protein polymerization	1/28	37/1833	0.437446	0.71582	MX1	1
GO:0051650	establishment of vesicle localization	1/28	37/1833	0.437446	0.71582	CTSZ	1
GO:0061138	morphogenesis of a branching epithelium	1/28	37/1833	0.437446	0.71582	CTSZ	1
GO:0090092	regulation of transmembrane receptor protein serine/threonine kinase signaling pathway	1/28	37/1833	0.437446	0.71582	SMAD7	1
GO:0042981	regulation of apoptotic process	4/28	220/1833	0.438396	0.716417	CTSZ/MIR19A/BCL6/IRF7	4
GO:0010556	regulation of macromolecule biosynthetic process	8/28	473/1833	0.439086	0.716589	BCL6/PLSCR1/PARP9/IRF7/NAB1/ETV6/SMAD7/RUNX3	8
GO:0043067	regulation of programmed cell death	4/28	221/1833	0.442011	0.720401	CTSZ/MIR19A/BCL6/IRF7	4
GO:0048878	chemical homeostasis	3/28	159/1833	0.443529	0.721915	PRKAR1B/GNB1/SMAD7	3
GO:0009101	glycoprotein biosynthetic process	1/28	38/1833	0.446216	0.724361	CHST12	1
GO:0018209	peptidyl-serine modification	1/28	38/1833	0.446216	0.724361	SMAD7	1
GO:0060284	regulation of cell development	3/28	160/1833	0.447728	0.725853	CTSZ/MIR19A/BCL6	3
GO:0045055	regulated exocytosis	2/28	99/1833	0.452219	0.732165	PTPRJ/CTSZ	2
GO:0034599	cellular response to oxidative stress	1/28	39/1833	0.454855	0.734488	MIR19A	1
GO:0043523	regulation of neuron apoptotic process	1/28	39/1833	0.454855	0.734488	CTSZ	1
GO:0040007	growth	3/28	162/1833	0.456094	0.73552	PTPRJ/MIR19A/BCL6	3
GO:0044703	multi-organism reproductive process	2/28	100/1833	0.457498	0.736813	BCL6/ETV6	2
GO:0032870	cellular response to hormone stimulus	2/28	101/1833	0.46275	0.737524	PRKAR1B/GNB1	2
GO:0044057	regulation of system process	2/28	101/1833	0.46275	0.737524	MIR19A/SMAD7	2
GO:0061061	muscle structure development	2/28	101/1833	0.46275	0.737524	MIR19A/SMAD7	2
GO:0007283	spermatogenesis	1/28	40/1833	0.463363	0.737524	BCL6	1
GO:0010256	endomembrane system organization	1/28	40/1833	0.463363	0.737524	PLSCR1	1
GO:0016458	gene silencing	1/28	40/1833	0.463363	0.737524	MIR19A	1
GO:0048232	male gamete generation	1/28	40/1833	0.463363	0.737524	BCL6	1
GO:0051648	vesicle localization	1/28	40/1833	0.463363	0.737524	CTSZ	1
GO:0060541	respiratory system development	1/28	40/1833	0.463363	0.737524	CTSZ	1
GO:0010941	regulation of cell death	4/28	228/1833	0.467167	0.741971	CTSZ/MIR19A/BCL6/IRF7	4
GO:0030162	regulation of proteolysis	2/28	102/1833	0.467975	0.741971	CTSZ/SMAD7	2
GO:0043065	positive regulation of apoptotic process	2/28	102/1833	0.467975	0.741971	CTSZ/BCL6	2
GO:0006898	receptor-mediated endocytosis	1/28	41/1833	0.471743	0.74409	TNK2	1
GO:0048762	mesenchymal cell differentiation	1/28	41/1833	0.471743	0.74409	SMAD7	1
GO:0071229	cellular response to acid chemical	1/28	41/1833	0.471743	0.74409	GNB1	1
GO:1903829	positive regulation of cellular protein localization	1/28	41/1833	0.471743	0.74409	PARP9	1
GO:0043068	positive regulation of programmed cell death	2/28	103/1833	0.473173	0.745384	CTSZ/BCL6	2
GO:0048729	tissue morphogenesis	2/28	104/1833	0.478342	0.748429	CTSZ/SMAD7	2
GO:1901699	cellular response to nitrogen compound	2/28	104/1833	0.478342	0.748429	PRKAR1B/GNB1	2
GO:0031326	regulation of cellular biosynthetic process	8/28	488/1833	0.478968	0.748429	BCL6/PLSCR1/PARP9/IRF7/NAB1/ETV6/SMAD7/RUNX3	8
GO:0001666	response to hypoxia	1/28	42/1833	0.479997	0.748429	GNB1	1
GO:0001763	morphogenesis of a branching structure	1/28	42/1833	0.479997	0.748429	CTSZ	1
GO:0031331	positive regulation of cellular catabolic process	1/28	42/1833	0.479997	0.748429	SMAD7	1
GO:0045665	negative regulation of neuron differentiation	1/28	42/1833	0.479997	0.748429	CTSZ	1
GO:0090287	regulation of cellular response to growth factor stimulus	1/28	42/1833	0.479997	0.748429	SMAD7	1
GO:0001822	kidney development	1/28	43/1833	0.488127	0.754378	SMAD7	1
GO:0016053	organic acid biosynthetic process	1/28	43/1833	0.488127	0.754378	CHST12	1
GO:0036293	response to decreased oxygen levels	1/28	43/1833	0.488127	0.754378	GNB1	1
GO:0046394	carboxylic acid biosynthetic process	1/28	43/1833	0.488127	0.754378	CHST12	1
GO:0051146	striated muscle cell differentiation	1/28	43/1833	0.488127	0.754378	MIR19A	1
GO:0051402	neuron apoptotic process	1/28	43/1833	0.488127	0.754378	CTSZ	1
GO:0051606	detection of stimulus	1/28	43/1833	0.488127	0.754378	GNB1	1
GO:0009719	response to endogenous stimulus	4/28	236/1833	0.495523	0.760987	PRKAR1B/GNB1/SMAD7/RUNX3	4
GO:0006470	protein dephosphorylation	1/28	44/1833	0.496134	0.760987	PTPRJ	1
GO:0006909	phagocytosis	1/28	44/1833	0.496134	0.760987	PTPRJ	1
GO:0045861	negative regulation of proteolysis	1/28	44/1833	0.496134	0.760987	CTSZ	1
GO:0045927	positive regulation of growth	1/28	44/1833	0.496134	0.760987	MIR19A	1
GO:0071375	cellular response to peptide hormone stimulus	1/28	44/1833	0.496134	0.760987	PRKAR1B	1
GO:0009889	regulation of biosynthetic process	8/28	495/1833	0.497494	0.762118	BCL6/PLSCR1/PARP9/IRF7/NAB1/ETV6/SMAD7/RUNX3	8
GO:0010942	positive regulation of cell death	2/28	108/1833	0.498734	0.763063	CTSZ/BCL6	2
GO:0051641	cellular localization	5/28	302/1833	0.500266	0.764046	CTSZ/PRKAR1B/BCL6/PARP9/SMAD7	5
GO:0032879	regulation of localization	6/28	367/1833	0.501227	0.764046	PTPRJ/PRKAR1B/BCL6/PARP9/TNK2/SMAD7	6
GO:0009887	animal organ morphogenesis	3/28	173/1833	0.501249	0.764046	CTSZ/NAB1/SMAD7	3
GO:0006887	exocytosis	2/28	109/1833	0.503758	0.76541	PTPRJ/CTSZ	2
GO:0048588	developmental cell growth	1/28	45/1833	0.50402	0.76541	MIR19A	1
GO:0072001	renal system development	1/28	45/1833	0.50402	0.76541	SMAD7	1
GO:0016070	RNA metabolic process	8/28	499/1833	0.508034	0.76768	BCL6/PLSCR1/PARP9/IRF7/NAB1/ETV6/SMAD7/RUNX3	8
GO:0070848	response to growth factor	2/28	110/1833	0.508753	0.76768	SMAD7/RUNX3	2
GO:0003007	heart morphogenesis	1/28	46/1833	0.511787	0.76768	SMAD7	1
GO:0006650	glycerophospholipid metabolic process	1/28	46/1833	0.511787	0.76768	PLSCR1	1
GO:0032147	activation of protein kinase activity	1/28	46/1833	0.511787	0.76768	PRKAR1B	1
GO:0032943	mononuclear cell proliferation	1/28	46/1833	0.511787	0.76768	BCL6	1
GO:0040029	regulation of gene expression epigenetic	1/28	46/1833	0.511787	0.76768	MIR19A	1
GO:0046651	lymphocyte proliferation	1/28	46/1833	0.511787	0.76768	BCL6	1
GO:0070482	response to oxygen levels	1/28	46/1833	0.511787	0.76768	GNB1	1
GO:0070661	leukocyte proliferation	1/28	46/1833	0.511787	0.76768	BCL6	1
GO:0098609	cell-cell adhesion	3/28	176/1833	0.51328	0.767754	BCL6/SMAD7/RUNX3	3
GO:1901701	cellular response to oxygen-containing compound	3/28	176/1833	0.51328	0.767754	CMPK2/PRKAR1B/GNB1	3
GO:0048514	blood vessel morphogenesis	2/28	111/1833	0.513717	0.767754	MIR19A/SMAD7	2
GO:0042592	homeostatic process	4/28	242/1833	0.51645	0.770896	PRKAR1B/GNB1/BCL6/SMAD7	4
GO:0009100	glycoprotein metabolic process	1/28	47/1833	0.519437	0.77159	CHST12	1
GO:0051056	regulation of small GTPase mediated signal transduction	1/28	47/1833	0.519437	0.77159	BCL6	1
GO:0061448	connective tissue development	1/28	47/1833	0.519437	0.77159	RUNX3	1
GO:1901214	regulation of neuron death	1/28	47/1833	0.519437	0.77159	CTSZ	1
GO:0035295	tube development	3/28	179/1833	0.525175	0.779168	CTSZ/MIR19A/SMAD7	3
GO:0008544	epidermis development	1/28	48/1833	0.526971	0.779942	NAB1	1
GO:0032496	response to lipopolysaccharide	1/28	48/1833	0.526971	0.779942	CMPK2	1
GO:1901135	carbohydrate derivative metabolic process	2/28	114/1833	0.528427	0.781152	CMPK2/CHST12	2
GO:0045859	regulation of protein kinase activity	2/28	115/1833	0.533267	0.785227	PTPRJ/PRKAR1B	2
GO:0050801	ion homeostasis	2/28	115/1833	0.533267	0.785227	GNB1/SMAD7	2
GO:0002237	response to molecule of bacterial origin	1/28	49/1833	0.534391	0.785227	CMPK2	1
GO:0009314	response to radiation	1/28	49/1833	0.534391	0.785227	GNB1	1
GO:0051090	regulation of DNA-binding transcription factor activity	1/28	49/1833	0.534391	0.785227	SMAD7	1
GO:0034613	cellular protein localization	3/28	182/1833	0.536928	0.787226	BCL6/PARP9/SMAD7	3
GO:0044093	positive regulation of molecular function	4/28	248/1833	0.537037	0.787226	PRKAR1B/RINL/PLSCR1/PARP9	4
GO:0060341	regulation of cellular localization	2/28	116/1833	0.538077	0.787457	PRKAR1B/PARP9	2
GO:0006508	proteolysis	3/28	183/1833	0.540813	0.787457	CTSZ/USP18/SMAD7	3
GO:0070727	cellular macromolecule localization	3/28	183/1833	0.540813	0.787457	BCL6/PARP9/SMAD7	3
GO:0009896	positive regulation of catabolic process	1/28	50/1833	0.541698	0.787457	SMAD7	1
GO:0042063	gliogenesis	1/28	50/1833	0.541698	0.787457	NAB1	1
GO:0051186	cofactor metabolic process	1/28	50/1833	0.541698	0.787457	PARP9	1
GO:1901653	cellular response to peptide	1/28	50/1833	0.541698	0.787457	PRKAR1B	1
GO:0072594	establishment of protein localization to organelle	1/28	51/1833	0.548896	0.796973	BCL6	1
GO:0016192	vesicle-mediated transport	4/28	252/1833	0.550555	0.798435	PTPRJ/CTSZ/RINL/TNK2	4
GO:0051345	positive regulation of hydrolase activity	2/28	119/1833	0.552315	0.799171	RINL/PLSCR1	2
GO:0065003	protein-containing complex assembly	3/28	186/1833	0.552368	0.799171	CTSZ/GNB1/MX1	3
GO:0032103	positive regulation of response to external stimulus	1/28	52/1833	0.555984	0.800616	DDX60	1
GO:0051656	establishment of organelle localization	1/28	52/1833	0.555984	0.800616	CTSZ	1
GO:0060485	mesenchyme development	1/28	52/1833	0.555984	0.800616	SMAD7	1
GO:0070997	neuron death	1/28	52/1833	0.555984	0.800616	CTSZ	1
GO:0045664	regulation of neuron differentiation	2/28	120/1833	0.556996	0.801132	CTSZ/BCL6	2
GO:0001568	blood vessel development	2/28	121/1833	0.561646	0.804047	MIR19A/SMAD7	2
GO:0007178	transmembrane receptor protein serine/threonine kinase signaling pathway	1/28	53/1833	0.562964	0.804047	SMAD7	1
GO:0007204	positive regulation of cytosolic calcium ion concentration	1/28	53/1833	0.562964	0.804047	GNB1	1
GO:0043010	camera-type eye development	1/28	53/1833	0.562964	0.804047	GNB1	1
GO:0050678	regulation of epithelial cell proliferation	1/28	53/1833	0.562964	0.804047	RUNX3	1
GO:0060562	epithelial tube morphogenesis	1/28	53/1833	0.562964	0.804047	CTSZ	1
GO:0051726	regulation of cell cycle	2/28	122/1833	0.566263	0.807816	BCL6/RUNX3	2
GO:0043434	response to peptide hormone	1/28	54/1833	0.569839	0.810085	PRKAR1B	1
GO:0045765	regulation of angiogenesis	1/28	54/1833	0.569839	0.810085	MIR19A	1
GO:0050768	negative regulation of neurogenesis	1/28	54/1833	0.569839	0.810085	CTSZ	1
GO:0001655	urogenital system development	1/28	55/1833	0.576609	0.816863	SMAD7	1
GO:0045862	positive regulation of proteolysis	1/28	55/1833	0.576609	0.816863	SMAD7	1
GO:1903827	regulation of cellular protein localization	1/28	55/1833	0.576609	0.816863	PARP9	1
GO:0051128	regulation of cellular component organization	5/28	328/1833	0.580191	0.82061	PTPRJ/CTSZ/MIR19A/BCL6/TNK2	5
GO:0006325	chromatin organization	1/28	56/1833	0.583277	0.82061	BCL6	1
GO:0007611	learning or memory	1/28	56/1833	0.583277	0.82061	PRKAR1B	1
GO:0042176	regulation of protein catabolic process	1/28	56/1833	0.583277	0.82061	SMAD7	1
GO:0043405	regulation of MAP kinase activity	1/28	56/1833	0.583277	0.82061	PTPRJ	1
GO:0051346	negative regulation of hydrolase activity	1/28	56/1833	0.583277	0.82061	TNK2	1
GO:0001944	vasculature development	2/28	127/1833	0.588857	0.826561	MIR19A/SMAD7	2
GO:0043549	regulation of kinase activity	2/28	127/1833	0.588857	0.826561	PTPRJ/PRKAR1B	2
GO:0046486	glycerolipid metabolic process	1/28	57/1833	0.589843	0.826997	PLSCR1	1
GO:0001654	eye development	1/28	58/1833	0.59631	0.830356	GNB1	1
GO:0006936	muscle contraction	1/28	58/1833	0.59631	0.830356	SMAD7	1
GO:0032787	monocarboxylic acid metabolic process	1/28	58/1833	0.59631	0.830356	CHST12	1
GO:0050673	epithelial cell proliferation	1/28	58/1833	0.59631	0.830356	RUNX3	1
GO:0051961	negative regulation of nervous system development	1/28	58/1833	0.59631	0.830356	CTSZ	1
GO:0150063	visual system development	1/28	58/1833	0.59631	0.830356	GNB1	1
GO:0044248	cellular catabolic process	3/28	198/1833	0.597001	0.830375	CTSZ/USP18/SMAD7	3
GO:1901575	organic substance catabolic process	3/28	199/1833	0.600601	0.832593	CTSZ/USP18/SMAD7	3
GO:0072358	cardiovascular system development	2/28	130/1833	0.602018	0.832593	MIR19A/SMAD7	2
GO:0006644	phospholipid metabolic process	1/28	59/1833	0.602678	0.832593	PLSCR1	1
GO:0006979	response to oxidative stress	1/28	59/1833	0.602678	0.832593	MIR19A	1
GO:0016311	dephosphorylation	1/28	59/1833	0.602678	0.832593	PTPRJ	1
GO:0051480	regulation of cytosolic calcium ion concentration	1/28	59/1833	0.602678	0.832593	GNB1	1
GO:0022607	cellular component assembly	5/28	337/1833	0.606509	0.836536	PTPRJ/CTSZ/GNB1/MX1/SMAD7	5
GO:0010721	negative regulation of cell development	1/28	60/1833	0.608949	0.836536	CTSZ	1
GO:0042692	muscle cell differentiation	1/28	60/1833	0.608949	0.836536	MIR19A	1
GO:0048638	regulation of developmental growth	1/28	60/1833	0.608949	0.836536	MIR19A	1
GO:0048880	sensory system development	1/28	60/1833	0.608949	0.836536	GNB1	1
GO:0043085	positive regulation of catalytic activity	3/28	202/1833	0.611284	0.838802	PRKAR1B/RINL/PLSCR1	3
GO:0001101	response to acid chemical	1/28	61/1833	0.615124	0.841243	GNB1	1
GO:0035690	cellular response to drug	1/28	61/1833	0.615124	0.841243	GNB1	1
GO:1901342	regulation of vasculature development	1/28	61/1833	0.615124	0.841243	MIR19A	1
GO:0007155	cell adhesion	4/28	273/1833	0.618387	0.84476	PTPRJ/BCL6/SMAD7/RUNX3	4
GO:0009725	response to hormone	2/28	134/1833	0.6191	0.844792	PRKAR1B/GNB1	2
GO:1901652	response to peptide	1/28	62/1833	0.621206	0.846578	PRKAR1B	1
GO:0044281	small molecule metabolic process	3/28	205/1833	0.621792	0.846578	CMPK2/PARP9/CHST12	3
GO:0008284	positive regulation of cell proliferation	2/28	135/1833	0.623287	0.84767	CTSZ/BCL6	2
GO:0022610	biological adhesion	4/28	275/1833	0.624546	0.84844	PTPRJ/BCL6/SMAD7/RUNX3	4
GO:0044085	cellular component biogenesis	5/28	344/1833	0.626409	0.849211	PTPRJ/CTSZ/GNB1/MX1/SMAD7	5
GO:0005975	carbohydrate metabolic process	1/28	63/1833	0.627195	0.849211	CHST12	1
GO:0050890	cognition	1/28	63/1833	0.627195	0.849211	PRKAR1B	1
GO:0071495	cellular response to endogenous stimulus	3/28	207/1833	0.628699	0.850307	PRKAR1B/GNB1/SMAD7	3
GO:0043933	protein-containing complex subunit organization	3/28	208/1833	0.632123	0.852481	CTSZ/GNB1/MX1	3
GO:0001503	ossification	1/28	64/1833	0.633092	0.852481	NAB1	1
GO:0016567	protein ubiquitination	1/28	64/1833	0.633092	0.852481	SMAD7	1
GO:0043547	positive regulation of GTPase activity	1/28	64/1833	0.633092	0.852481	RINL	1
GO:0033993	response to lipid	2/28	138/1833	0.635649	0.854982	CMPK2/GNB1	2
GO:0008104	protein localization	4/28	280/1833	0.639698	0.859485	RINL/BCL6/PARP9/SMAD7	4
GO:0030334	regulation of cell migration	2/28	140/1833	0.643723	0.863944	PTPRJ/SMAD7	2
GO:0010243	response to organonitrogen compound	2/28	141/1833	0.64771	0.868343	PRKAR1B/GNB1	2
GO:0045666	positive regulation of neuron differentiation	1/28	67/1833	0.65025	0.869843	BCL6	1
GO:0051259	protein complex oligomerization	1/28	67/1833	0.65025	0.869843	GNB1	1
GO:0010638	positive regulation of organelle organization	1/28	68/1833	0.655795	0.875347	BCL6	1
GO:0032446	protein modification by small protein conjugation	1/28	68/1833	0.655795	0.875347	SMAD7	1
GO:2000145	regulation of cell motility	2/28	144/1833	0.659473	0.877849	PTPRJ/SMAD7	2
GO:0006874	cellular calcium ion homeostasis	1/28	69/1833	0.661256	0.877849	GNB1	1
GO:0007346	regulation of mitotic cell cycle	1/28	69/1833	0.661256	0.877849	BCL6	1
GO:0016055	Wnt signaling pathway	1/28	69/1833	0.661256	0.877849	GNB1	1
GO:0198738	cell-cell signaling by wnt	1/28	69/1833	0.661256	0.877849	GNB1	1
GO:0050767	regulation of neurogenesis	2/28	145/1833	0.663328	0.879646	CTSZ/BCL6	2
GO:0010564	regulation of cell cycle process	1/28	71/1833	0.671927	0.890085	BCL6	1
GO:0048871	multicellular organismal homeostasis	1/28	72/1833	0.677141	0.896022	PRKAR1B	1
GO:0051094	positive regulation of developmental process	3/28	222/1833	0.677935	0.896104	MIR19A/BCL6/RUNX3	3
GO:0055074	calcium ion homeostasis	1/28	73/1833	0.682274	0.900867	GNB1	1
GO:0051640	organelle localization	1/28	74/1833	0.687329	0.906563	CTSZ	1
GO:1901698	response to nitrogen compound	2/28	152/1833	0.68939	0.908303	PRKAR1B/GNB1	2
GO:0006518	peptide metabolic process	1/28	75/1833	0.692306	0.911075	CTSZ	1
GO:0022414	reproductive process	2/28	153/1833	0.692983	0.911075	BCL6/ETV6	2
GO:0042391	regulation of membrane potential	1/28	76/1833	0.697207	0.912551	SMAD7	1
GO:0044089	positive regulation of cellular component biogenesis	1/28	76/1833	0.697207	0.912551	PTPRJ	1
GO:1903047	mitotic cell cycle process	1/28	76/1833	0.697207	0.912551	BCL6	1
GO:0006928	movement of cell or subcellular component	4/28	301/1833	0.69932	0.912551	PTPRJ/BCL6/PARP9/SMAD7	4
GO:0000003	reproduction	2/28	155/1833	0.700072	0.912551	BCL6/ETV6	2
GO:0007600	sensory perception	1/28	77/1833	0.702032	0.912551	GNB1	1
GO:0009617	response to bacterium	1/28	77/1833	0.702032	0.912551	CMPK2	1
GO:0010469	regulation of signaling receptor activity	1/28	77/1833	0.702032	0.912551	LY6E	1
GO:0044283	small molecule biosynthetic process	1/28	77/1833	0.702032	0.912551	CHST12	1
GO:0072503	cellular divalent inorganic cation homeostasis	1/28	77/1833	0.702032	0.912551	GNB1	1
GO:0016477	cell migration	3/28	230/1833	0.702306	0.912551	PTPRJ/PARP9/SMAD7	3
GO:0045860	positive regulation of protein kinase activity	1/28	79/1833	0.711461	0.923466	PRKAR1B	1
GO:0040012	regulation of locomotion	2/28	159/1833	0.713864	0.925604	PTPRJ/SMAD7	2
GO:0009056	catabolic process	3/28	235/1833	0.716866	0.927026	CTSZ/USP18/SMAD7	3
GO:0007167	enzyme linked receptor protein signaling pathway	2/28	160/1833	0.717233	0.927026	PTPRJ/SMAD7	2
GO:0060429	epithelium development	2/28	160/1833	0.717233	0.927026	CTSZ/SMAD7	2
GO:0051649	establishment of localization in cell	3/28	236/1833	0.719716	0.92844	CTSZ/PRKAR1B/BCL6	3
GO:0008610	lipid biosynthetic process	1/28	81/1833	0.720603	0.92844	PLSCR1	1
GO:0017144	drug metabolic process	1/28	81/1833	0.720603	0.92844	CHST12	1
GO:1901700	response to oxygen-containing compound	3/28	237/1833	0.722545	0.929302	CMPK2/PRKAR1B/GNB1	3
GO:0007399	nervous system development	5/28	382/1833	0.724569	0.929302	CTSZ/BCL6/NAB1/ETV6/RUNX3	5
GO:0002009	morphogenesis of an epithelium	1/28	82/1833	0.725068	0.929302	CTSZ	1
GO:0010817	regulation of hormone levels	1/28	82/1833	0.725068	0.929302	CTSZ	1
GO:0031329	regulation of cellular catabolic process	1/28	82/1833	0.725068	0.929302	SMAD7	1
GO:0072507	divalent inorganic cation homeostasis	1/28	83/1833	0.729464	0.933958	GNB1	1
GO:0030182	neuron differentiation	3/28	240/1833	0.730909	0.934831	CTSZ/BCL6/RUNX3	3
GO:0051960	regulation of nervous system development	2/28	165/1833	0.733608	0.937302	CTSZ/BCL6	2
GO:0043410	positive regulation of MAPK cascade	1/28	85/1833	0.738055	0.94004	PTPRJ	1
GO:0050769	positive regulation of neurogenesis	1/28	85/1833	0.738055	0.94004	BCL6	1
GO:0071407	cellular response to organic cyclic compound	1/28	85/1833	0.738055	0.94004	GNB1	1
GO:0006875	cellular metal ion homeostasis	1/28	86/1833	0.742251	0.942289	GNB1	1
GO:0007423	sensory organ development	1/28	86/1833	0.742251	0.942289	GNB1	1
GO:0033674	positive regulation of kinase activity	1/28	86/1833	0.742251	0.942289	PRKAR1B	1
GO:0050877	nervous system process	2/28	168/1833	0.743061	0.942289	PRKAR1B/GNB1	2
GO:0048870	cell motility	3/28	245/1833	0.744439	0.942289	PTPRJ/PARP9/SMAD7	3
GO:0051674	localization of cell	3/28	245/1833	0.744439	0.942289	PTPRJ/PARP9/SMAD7	3
GO:0051129	negative regulation of cellular component organization	1/28	87/1833	0.746382	0.943772	CTSZ	1
GO:0051130	positive regulation of cellular component organization	2/28	170/1833	0.749212	0.94501	PTPRJ/BCL6	2
GO:0050804	modulation of chemical synaptic transmission	1/28	88/1833	0.750449	0.94501	PRKAR1B	1
GO:0051276	chromosome organization	1/28	88/1833	0.750449	0.94501	BCL6	1
GO:0099177	regulation of trans-synaptic signaling	1/28	88/1833	0.750449	0.94501	PRKAR1B	1
GO:0034622	cellular protein-containing complex assembly	1/28	89/1833	0.754453	0.948101	MX1	1
GO:0051272	positive regulation of cellular component movement	1/28	89/1833	0.754453	0.948101	BCL6	1
GO:0051049	regulation of transport	3/28	250/1833	0.75746	0.950904	PTPRJ/PRKAR1B/TNK2	3
GO:0033036	macromolecule localization	4/28	325/1833	0.759137	0.952033	RINL/BCL6/PARP9/SMAD7	4
GO:0007049	cell cycle	2/28	175/1833	0.764066	0.957234	BCL6/RUNX3	2
GO:0048468	cell development	4/28	328/1833	0.765981	0.957818	CTSZ/MIR19A/BCL6/RUNX3	4
GO:0019752	carboxylic acid metabolic process	1/28	92/1833	0.766098	0.957818	CHST12	1
GO:0022603	regulation of anatomical structure morphogenesis	2/28	176/1833	0.766949	0.957904	MIR19A/BCL6	2
GO:0072359	circulatory system development	2/28	177/1833	0.769803	0.958604	MIR19A/SMAD7	2
GO:0030003	cellular cation homeostasis	1/28	93/1833	0.769859	0.958604	GNB1	1
GO:0043603	cellular amide metabolic process	1/28	93/1833	0.769859	0.958604	CTSZ	1
GO:0001525	angiogenesis	1/28	94/1833	0.773563	0.960285	MIR19A	1
GO:0006873	cellular ion homeostasis	1/28	94/1833	0.773563	0.960285	GNB1	1
GO:0030036	actin cytoskeleton organization	1/28	94/1833	0.773563	0.960285	BCL6	1
GO:0010975	regulation of neuron projection development	1/28	95/1833	0.777209	0.963833	CTSZ	1
GO:0000278	mitotic cell cycle	1/28	97/1833	0.784331	0.970715	BCL6	1
GO:0048699	generation of neurons	3/28	261/1833	0.784344	0.970715	CTSZ/BCL6/RUNX3	3
GO:0046907	intracellular transport	2/28	183/1833	0.786325	0.972056	CTSZ/BCL6	2
GO:0009894	regulation of catabolic process	1/28	98/1833	0.78781	0.972056	SMAD7	1
GO:0051347	positive regulation of transferase activity	1/28	98/1833	0.78781	0.972056	PRKAR1B	1
GO:0048646	anatomical structure formation involved in morphogenesis	2/28	186/1833	0.794208	0.978468	MIR19A/BCL6	2
GO:0051962	positive regulation of nervous system development	1/28	100/1833	0.794605	0.978468	BCL6	1
GO:0009653	anatomical structure morphogenesis	5/28	416/1833	0.796951	0.98037	CTSZ/MIR19A/BCL6/NAB1/SMAD7	5
GO:0055065	metal ion homeostasis	1/28	101/1833	0.797924	0.980581	GNB1	1
GO:0043436	oxoacid metabolic process	1/28	103/1833	0.804407	0.986567	CHST12	1
GO:1905114	cell surface receptor signaling pathway involved in cell-cell signaling	1/28	103/1833	0.804407	0.986567	GNB1	1
GO:0006886	intracellular protein transport	1/28	105/1833	0.810689	0.993276	BCL6	1
GO:0006082	organic acid metabolic process	1/28	106/1833	0.813756	0.996037	CHST12	1
GO:0032940	secretion by cell	2/28	195/1833	0.81641	0.997738	PTPRJ/CTSZ	2
GO:0071363	cellular response to growth factor stimulus	1/28	107/1833	0.816776	0.997738	SMAD7	1
GO:0030029	actin filament-based process	1/28	108/1833	0.819748	0.99838	BCL6	1
GO:0055080	cation homeostasis	1/28	108/1833	0.819748	0.99838	GNB1	1
GO:0098771	inorganic ion homeostasis	1/28	108/1833	0.819748	0.99838	GNB1	1
GO:0006935	chemotaxis	1/28	109/1833	0.822674	1	PTPRJ	1
GO:0007169	transmembrane receptor protein tyrosine kinase signaling pathway	1/28	110/1833	0.825554	1	PTPRJ	1
GO:0042330	taxis	1/28	110/1833	0.825554	1	PTPRJ	1
GO:0015031	protein transport	2/28	200/1833	0.827842	1	RINL/BCL6	2
GO:0022402	cell cycle process	1/28	111/1833	0.828389	1	BCL6	1
GO:0032880	regulation of protein localization	1/28	111/1833	0.828389	1	PARP9	1
GO:0040011	locomotion	3/28	282/1833	0.829214	1	PTPRJ/PARP9/SMAD7	3
GO:0048666	neuron development	2/28	201/1833	0.830054	1	CTSZ/RUNX3	2
GO:0120035	regulation of plasma membrane bounded cell projection organization	1/28	112/1833	0.831179	1	CTSZ	1
GO:0031344	regulation of cell projection organization	1/28	113/1833	0.833926	1	CTSZ	1
GO:0043408	regulation of MAPK cascade	1/28	114/1833	0.836629	1	PTPRJ	1
GO:0055082	cellular chemical homeostasis	1/28	114/1833	0.836629	1	GNB1	1
GO:0015833	peptide transport	2/28	206/1833	0.840753	1	RINL/BCL6	2
GO:0042886	amide transport	2/28	209/1833	0.84689	1	RINL/BCL6	2
GO:0044255	cellular lipid metabolic process	1/28	118/1833	0.847025	1	PLSCR1	1
GO:0007610	behavior	1/28	120/1833	0.851981	1	PRKAR1B	1
GO:0048589	developmental growth	1/28	120/1833	0.851981	1	MIR19A	1
GO:0045184	establishment of protein localization	2/28	215/1833	0.858554	1	RINL/BCL6	2
GO:0046903	secretion	2/28	216/1833	0.860421	1	PTPRJ/CTSZ	2
GO:0019725	cellular homeostasis	1/28	125/1833	0.863702	1	GNB1	1
GO:0044087	regulation of cellular component biogenesis	1/28	126/1833	0.865937	1	PTPRJ	1
GO:0033043	regulation of organelle organization	1/28	128/1833	0.8703	1	BCL6	1
GO:0051050	positive regulation of transport	1/28	129/1833	0.87243	1	PTPRJ	1
GO:0014070	response to organic cyclic compound	1/28	131/1833	0.876589	1	GNB1	1
GO:0000165	MAPK cascade	1/28	132/1833	0.87862	1	PTPRJ	1
GO:0009628	response to abiotic stimulus	1/28	132/1833	0.87862	1	GNB1	1
GO:0023014	signal transduction by protein phosphorylation	1/28	133/1833	0.880618	1	PTPRJ	1
GO:0007268	chemical synaptic transmission	1/28	139/1833	0.891956	1	PRKAR1B	1
GO:0098916	anterograde trans-synaptic signaling	1/28	139/1833	0.891956	1	PRKAR1B	1
GO:0099537	trans-synaptic signaling	1/28	141/1833	0.895499	1	PRKAR1B	1
GO:0099536	synaptic signaling	1/28	142/1833	0.897229	1	PRKAR1B	1
GO:0007186	G protein-coupled receptor signaling pathway	1/28	150/1833	0.910104	1	GNB1	1
GO:0042493	response to drug	1/28	151/1833	0.9116	1	GNB1	1
GO:0071705	nitrogen compound transport	2/28	256/1833	0.919439	1	RINL/BCL6	2
GO:0006629	lipid metabolic process	1/28	161/1833	0.925295	1	PLSCR1	1
GO:0007010	cytoskeleton organization	1/28	161/1833	0.925295	1	BCL6	1
GO:0007267	cell-cell signaling	2/28	268/1833	0.932134	1	PRKAR1B/GNB1	2
GO:0006996	organelle organization	3/28	365/1833	0.938914	1	CTSZ/BCL6/MX1	3
GO:0031175	neuron projection development	1/28	178/1833	0.944017	1	CTSZ	1
GO:0000902	cell morphogenesis	1/28	190/1833	0.954414	1	BCL6	1
GO:0071702	organic substance transport	2/28	300/1833	0.957637	1	RINL/BCL6	2
GO:0032989	cellular component morphogenesis	1/28	201/1833	0.962289	1	BCL6	1
GO:0120036	plasma membrane bounded cell projection organization	1/28	238/1833	0.980265	1	CTSZ	1
GO:0030030	cell projection organization	1/28	241/1833	0.981287	1	CTSZ	1

## Sheet: TableS3 CLUSTER 2
Table S3. Gene Enrichment Analysis.
Cluster 2 Gene Enrichment Analysis. Output of clusterProfiler R/Biocondcutor
ID	Description	GeneRatio	BgRatio	pvalue	p.adjust	geneID	Count
GO:0046631	alpha-beta T cell activation	3/22	29/1833	0.00448234	0.00448234	ITPKB/HFE/TCF7	3
GO:0015914	phospholipid transport	2/22	10/1833	0.00584009	0.00584009	PITPNC1/COL4A3BP	2
GO:0033209	tumor necrosis factor-mediated signaling pathway	2/22	11/1833	0.00708613	0.00708613	TNFRSF19/CD27	2
GO:0046649	lymphocyte activation	5/22	109/1833	0.00791183	0.00791183	ITPKB/CXCR5/HFE/TCF7/CD27	5
GO:0015748	organophosphate ester transport	2/22	12/1833	0.00844172	0.00844172	PITPNC1/COL4A3BP	2
GO:0022407	regulation of cell-cell adhesion	4/22	75/1833	0.0107978	0.0107978	ITPKB/HFE/KIF26B/CD27	4
GO:2000106	regulation of leukocyte apoptotic process	2/22	14/1833	0.0114714	0.0114714	ITPKB/CD27	2
GO:0045582	positive regulation of T cell differentiation	2/22	16/1833	0.014909	0.014909	ITPKB/CD27	2
GO:0045621	positive regulation of lymphocyte differentiation	2/22	16/1833	0.014909	0.014909	ITPKB/CD27	2
GO:0042110	T cell activation	4/22	84/1833	0.0159569	0.0159569	ITPKB/HFE/TCF7/CD27	4
GO:0022409	positive regulation of cell-cell adhesion	3/22	46/1833	0.0163125	0.0163125	ITPKB/KIF26B/CD27	3
GO:0038093	Fc receptor signaling pathway	2/22	17/1833	0.0167747	0.0167747	LCP2/CD247	2
GO:0046634	regulation of alpha-beta T cell activation	2/22	17/1833	0.0167747	0.0167747	ITPKB/HFE	2
GO:0045321	leukocyte activation	6/22	183/1833	0.0174281	0.0174281	LCP2/ITPKB/CXCR5/HFE/TCF7/CD27	6
GO:0030217	T cell differentiation	3/22	48/1833	0.0182996	0.0182996	ITPKB/TCF7/CD27	3
GO:0071887	leukocyte apoptotic process	2/22	18/1833	0.0187352	0.0187352	ITPKB/CD27	2
GO:0050863	regulation of T cell activation	3/22	54/1833	0.0250479	0.0250479	ITPKB/HFE/CD27	3
GO:1902107	positive regulation of leukocyte differentiation	2/22	21/1833	0.0251623	0.0251623	ITPKB/CD27	2
GO:0002684	positive regulation of immune system process	5/22	148/1833	0.0274171	0.0274171	LCP2/ITPKB/HFE/CD247/CD27	5
GO:0045807	positive regulation of endocytosis	2/22	22/1833	0.0274791	0.0274791	HFE/ANKFY1	2
GO:1903037	regulation of leukocyte cell-cell adhesion	3/22	56/1833	0.0275612	0.0275612	ITPKB/HFE/CD27	3
GO:0006955	immune response	7/22	264/1833	0.0293689	0.0293689	LCP2/CXCR5/HFE/TCF7/CD247/CD27/COL4A3BP	7
GO:0046632	alpha-beta T cell differentiation	2/22	23/1833	0.0298793	0.0298793	ITPKB/TCF7	2
GO:0071356	cellular response to tumor necrosis factor	2/22	23/1833	0.0298793	0.0298793	TNFRSF19/CD27	2
GO:1903708	positive regulation of hemopoiesis	2/22	23/1833	0.0298793	0.0298793	ITPKB/CD27	2
GO:0034612	response to tumor necrosis factor	2/22	24/1833	0.0323609	0.0323609	TNFRSF19/CD27	2
GO:0045580	regulation of T cell differentiation	2/22	24/1833	0.0323609	0.0323609	ITPKB/CD27	2
GO:0001775	cell activation	6/22	210/1833	0.0324507	0.0324507	LCP2/ITPKB/CXCR5/HFE/TCF7/CD27	6
GO:0007159	leukocyte cell-cell adhesion	3/22	61/1833	0.0344221	0.0344221	ITPKB/HFE/CD27	3
GO:0034660	ncRNA metabolic process	2/22	25/1833	0.0349218	0.0349218	SND1/CARS	2
GO:0002250	adaptive immune response	3/22	62/1833	0.035893	0.035893	HFE/CD247/CD27	3
GO:0030098	lymphocyte differentiation	3/22	62/1833	0.035893	0.035893	ITPKB/TCF7/CD27	3
GO:0046330	positive regulation of JNK cascade	2/22	26/1833	0.0375599	0.0375599	TNFRSF19/CD27	2
GO:0050852	T cell receptor signaling pathway	2/22	27/1833	0.0402731	0.0402731	LCP2/CD247	2
GO:0071248	cellular response to metal ion	2/22	27/1833	0.0402731	0.0402731	ITPKB/HFE	2
GO:0051249	regulation of lymphocyte activation	3/22	65/1833	0.0405015	0.0405015	ITPKB/HFE/CD27	3
GO:0032874	positive regulation of stress-activated MAPK cascade	2/22	29/1833	0.0459171	0.0459171	TNFRSF19/CD27	2
GO:0070304	positive regulation of stress-activated protein kinase signaling cascade	2/22	29/1833	0.0459171	0.0459171	TNFRSF19/CD27	2
GO:0045619	regulation of lymphocyte differentiation	2/22	30/1833	0.0488439	0.0488439	ITPKB/CD27	2
GO:0071241	cellular response to inorganic substance	2/22	30/1833	0.0488439	0.0488439	ITPKB/HFE	2
GO:0045785	positive regulation of cell adhesion	3/22	75/1833	0.057947	0.057947	ITPKB/KIF26B/CD27	3
GO:0016310	phosphorylation	7/22	304/1833	0.058024	0.058024	LCP2/ITPKB/HFE/TLK1/TNFRSF19/CD27/COL4A3BP	7
GO:0030155	regulation of cell adhesion	4/22	127/1833	0.060692	0.060692	ITPKB/HFE/KIF26B/CD27	4
GO:0050851	antigen receptor-mediated signaling pathway	2/22	35/1833	0.064451	0.064451	LCP2/CD247	2
GO:0002521	leukocyte differentiation	3/22	79/1833	0.065796	0.065796	ITPKB/TCF7/CD27	3
GO:0002694	regulation of leukocyte activation	3/22	79/1833	0.065796	0.065796	ITPKB/HFE/CD27	3
GO:0002376	immune system process	8/22	381/1833	0.0670622	0.0670622	LCP2/ITPKB/CXCR5/HFE/TCF7/CD247/CD27/COL4A3BP	8
GO:0046328	regulation of JNK cascade	2/22	37/1833	0.0711143	0.0711143	TNFRSF19/CD27	2
GO:0050870	positive regulation of T cell activation	2/22	37/1833	0.0711143	0.0711143	ITPKB/CD27	2
GO:0048534	hematopoietic or lymphoid organ development	4/22	135/1833	0.0729178	0.0729178	ITPKB/CXCR5/TCF7/CD27	4
GO:1902105	regulation of leukocyte differentiation	2/22	38/1833	0.0745292	0.0745292	ITPKB/CD27	2
GO:0002449	lymphocyte mediated immunity	2/22	39/1833	0.0779972	0.0779972	HFE/CD27	2
GO:0007254	JNK cascade	2/22	39/1833	0.0779972	0.0779972	TNFRSF19/CD27	2
GO:0050865	regulation of cell activation	3/22	86/1833	0.0806705	0.0806705	ITPKB/HFE/CD27	3
GO:1903039	positive regulation of leukocyte cell-cell adhesion	2/22	40/1833	0.0815168	0.0815168	ITPKB/CD27	2
GO:0002520	immune system development	4/22	142/1833	0.0846109	0.0846109	ITPKB/CXCR5/TCF7/CD27	4
GO:0002460	adaptive immune response based on somatic recombination of immune receptors built from immunoglobulin superfamily domains	2/22	41/1833	0.0850864	0.0850864	HFE/CD27	2
GO:0030100	regulation of endocytosis	2/22	41/1833	0.0850864	0.0850864	HFE/ANKFY1	2
GO:0042113	B cell activation	2/22	41/1833	0.0850864	0.0850864	CXCR5/CD27	2
GO:0006468	protein phosphorylation	6/22	265/1833	0.0855316	0.0855316	LCP2/ITPKB/HFE/TLK1/TNFRSF19/CD27	6
GO:0001932	regulation of protein phosphorylation	5/22	203/1833	0.0871724	0.0871724	LCP2/ITPKB/HFE/TNFRSF19/CD27	5
GO:0002682	regulation of immune system process	5/22	204/1833	0.0886454	0.0886454	LCP2/ITPKB/HFE/CD247/CD27	5
GO:0071345	cellular response to cytokine stimulus	4/22	145/1833	0.0899009	0.0899009	CXCR5/TNFRSF19/TCF7/CD27	4
GO:0033554	cellular response to stress	5/22	205/1833	0.0901322	0.0901322	HFE/TLK1/TNFRSF19/CD27/COL4A3BP	5
GO:0001934	positive regulation of protein phosphorylation	4/22	146/1833	0.0917009	0.0917009	LCP2/HFE/TNFRSF19/CD27	4
GO:0006869	lipid transport	2/22	43/1833	0.0923693	0.0923693	PITPNC1/COL4A3BP	2
GO:0045861	negative regulation of proteolysis	2/22	44/1833	0.0960795	0.0960795	HFE/CD27	2
GO:0051251	positive regulation of lymphocyte activation	2/22	44/1833	0.0960795	0.0960795	ITPKB/CD27	2
GO:0032872	regulation of stress-activated MAPK cascade	2/22	45/1833	0.0998335	0.0998335	TNFRSF19/CD27	2
GO:0070302	regulation of stress-activated protein kinase signaling cascade	2/22	45/1833	0.0998335	0.0998335	TNFRSF19/CD27	2
GO:0034097	response to cytokine	4/22	154/1833	0.106746	0.106746	CXCR5/TNFRSF19/TCF7/CD27	4
GO:0042327	positive regulation of phosphorylation	4/22	156/1833	0.110683	0.110683	LCP2/HFE/TNFRSF19/CD27	4
GO:0002228	natural killer cell mediated immunity	1/22	10/1833	0.114008	0.114008	HFE	1
GO:0002820	negative regulation of adaptive immune response	1/22	10/1833	0.114008	0.114008	HFE	1
GO:0048284	organelle fusion	1/22	10/1833	0.114008	0.114008	ANKFY1	1
GO:0051289	protein homotetramerization	1/22	10/1833	0.114008	0.114008	CD247	1
GO:0061333	renal tubule morphogenesis	1/22	10/1833	0.114008	0.114008	KIF26B	1
GO:0072078	nephron tubule morphogenesis	1/22	10/1833	0.114008	0.114008	KIF26B	1
GO:0072088	nephron epithelium morphogenesis	1/22	10/1833	0.114008	0.114008	KIF26B	1
GO:0090501	RNA phosphodiester bond hydrolysis	1/22	10/1833	0.114008	0.114008	SND1	1
GO:1903051	negative regulation of proteolysis involved in cellular protein catabolic process	1/22	10/1833	0.114008	0.114008	HFE	1
GO:0002429	immune response-activating cell surface receptor signaling pathway	2/22	49/1833	0.115259	0.115259	LCP2/CD247	2
GO:0042325	regulation of phosphorylation	5/22	221/1833	0.115768	0.115768	LCP2/ITPKB/HFE/TNFRSF19/CD27	5
GO:0002696	positive regulation of leukocyte activation	2/22	50/1833	0.119211	0.119211	ITPKB/CD27	2
GO:0031401	positive regulation of protein modification process	4/22	161/1833	0.120823	0.120823	LCP2/HFE/TNFRSF19/CD27	4
GO:0007166	cell surface receptor signaling pathway	8/22	432/1833	0.123055	0.123055	LCP2/ITPKB/CXCR5/HFE/TNFRSF19/TCF7/CD247/CD27	8
GO:0051403	stress-activated MAPK cascade	2/22	51/1833	0.123198	0.123198	TNFRSF19/CD27	2
GO:0002433	immune response-regulating cell surface receptor signaling pathway involved in phagocytosis	1/22	11/1833	0.1247	0.1247	CD247	1
GO:0006333	chromatin assembly or disassembly	1/22	11/1833	0.1247	0.1247	TLK1	1
GO:0030148	sphingolipid biosynthetic process	1/22	11/1833	0.1247	0.1247	COL4A3BP	1
GO:0038094	Fc-gamma receptor signaling pathway	1/22	11/1833	0.1247	0.1247	CD247	1
GO:0038096	Fc-gamma receptor signaling pathway involved in phagocytosis	1/22	11/1833	0.1247	0.1247	CD247	1
GO:0046635	positive regulation of alpha-beta T cell activation	1/22	11/1833	0.1247	0.1247	ITPKB	1
GO:0048566	embryonic digestive tract development	1/22	11/1833	0.1247	0.1247	TCF7	1
GO:0051781	positive regulation of cell division	1/22	11/1833	0.1247	0.1247	CXCR5	1
GO:0060389	pathway-restricted SMAD protein phosphorylation	1/22	11/1833	0.1247	0.1247	HFE	1
GO:0060393	regulation of pathway-restricted SMAD protein phosphorylation	1/22	11/1833	0.1247	0.1247	HFE	1
GO:0072028	nephron morphogenesis	1/22	11/1833	0.1247	0.1247	KIF26B	1
GO:1901224	positive regulation of NIK/NF-kappaB signaling	1/22	11/1833	0.1247	0.1247	CD27	1
GO:0010562	positive regulation of phosphorus metabolic process	4/22	165/1833	0.129233	0.129233	LCP2/HFE/TNFRSF19/CD27	4
GO:0045937	positive regulation of phosphate metabolic process	4/22	165/1833	0.129233	0.129233	LCP2/HFE/TNFRSF19/CD27	4
GO:0019221	cytokine-mediated signaling pathway	3/22	106/1833	0.130383	0.130383	CXCR5/TNFRSF19/CD27	3
GO:0002768	immune response-regulating cell surface receptor signaling pathway	2/22	53/1833	0.131273	0.131273	LCP2/CD247	2
GO:0010876	lipid localization	2/22	53/1833	0.131273	0.131273	PITPNC1/COL4A3BP	2
GO:0000041	transition metal ion transport	1/22	12/1833	0.135269	0.135269	HFE	1
GO:0001912	positive regulation of leukocyte mediated cytotoxicity	1/22	12/1833	0.135269	0.135269	HFE	1
GO:0001913	T cell mediated cytotoxicity	1/22	12/1833	0.135269	0.135269	HFE	1
GO:0002704	negative regulation of leukocyte mediated immunity	1/22	12/1833	0.135269	0.135269	HFE	1
GO:0006892	post-Golgi vesicle-mediated transport	1/22	12/1833	0.135269	0.135269	ANKFY1	1
GO:0032091	negative regulation of protein binding	1/22	12/1833	0.135269	0.135269	HFE	1
GO:0046637	regulation of alpha-beta T cell differentiation	1/22	12/1833	0.135269	0.135269	ITPKB	1
GO:0048259	regulation of receptor-mediated endocytosis	1/22	12/1833	0.135269	0.135269	HFE	1
GO:0061025	membrane fusion	1/22	12/1833	0.135269	0.135269	ANKFY1	1
GO:1902275	regulation of chromatin organization	1/22	12/1833	0.135269	0.135269	TLK1	1
GO:1903363	negative regulation of cellular protein catabolic process	1/22	12/1833	0.135269	0.135269	HFE	1
GO:0031098	stress-activated protein kinase signaling cascade	2/22	54/1833	0.135359	0.135359	TNFRSF19/CD27	2
GO:0050867	positive regulation of cell activation	2/22	54/1833	0.135359	0.135359	ITPKB/CD27	2
GO:0001816	cytokine production	3/22	108/1833	0.135876	0.135876	LCP2/HFE/CD247	3
GO:0010038	response to metal ion	2/22	55/1833	0.139475	0.139475	ITPKB/HFE	2
GO:1903827	regulation of cellular protein localization	2/22	55/1833	0.139475	0.139475	HFE/CD247	2
GO:1903706	regulation of hemopoiesis	2/22	56/1833	0.14362	0.14362	ITPKB/CD27	2
GO:0031399	regulation of protein modification process	5/22	237/1833	0.144749	0.144749	LCP2/ITPKB/HFE/TNFRSF19/CD27	5
GO:0000910	cytokinesis	1/22	13/1833	0.145716	0.145716	CXCR5	1
GO:0001656	metanephros development	1/22	13/1833	0.145716	0.145716	KIF26B	1
GO:0002431	Fc receptor mediated stimulatory signaling pathway	1/22	13/1833	0.145716	0.145716	CD247	1
GO:0002562	somatic diversification of immune receptors via germline recombination within a single locus	1/22	13/1833	0.145716	0.145716	TCF7	1
GO:0002718	regulation of cytokine production involved in immune response	1/22	13/1833	0.145716	0.145716	HFE	1
GO:0016444	somatic cell DNA recombination	1/22	13/1833	0.145716	0.145716	TCF7	1
GO:0043647	inositol phosphate metabolic process	1/22	13/1833	0.145716	0.145716	ITPKB	1
GO:0045638	negative regulation of myeloid cell differentiation	1/22	13/1833	0.145716	0.145716	ITPKB	1
GO:0050871	positive regulation of B cell activation	1/22	13/1833	0.145716	0.145716	CD27	1
GO:0061326	renal tubule development	1/22	13/1833	0.145716	0.145716	KIF26B	1
GO:0072080	nephron tubule development	1/22	13/1833	0.145716	0.145716	KIF26B	1
GO:0050778	positive regulation of immune response	3/22	112/1833	0.147113	0.147113	LCP2/HFE/CD247	3
GO:0051301	cell division	2/22	57/1833	0.147793	0.147793	CXCR5/NUDC	2
GO:0007049	cell cycle	4/22	175/1833	0.15136	0.15136	SND1/CXCR5/TLK1/NUDC	4
GO:0098609	cell-cell adhesion	4/22	176/1833	0.153655	0.153655	ITPKB/HFE/KIF26B/CD27	4
GO:0006897	endocytosis	3/22	115/1833	0.155749	0.155749	HFE/ANKFY1/CD247	3
GO:0002200	somatic diversification of immune receptors	1/22	14/1833	0.156043	0.156043	TCF7	1
GO:0006457	protein folding	1/22	14/1833	0.156043	0.156043	NUDC	1
GO:0009267	cellular response to starvation	1/22	14/1833	0.156043	0.156043	HFE	1
GO:0031343	positive regulation of cell killing	1/22	14/1833	0.156043	0.156043	HFE	1
GO:0033077	T cell differentiation in thymus	1/22	14/1833	0.156043	0.156043	ITPKB	1
GO:0042446	hormone biosynthetic process	1/22	14/1833	0.156043	0.156043	HFE	1
GO:0043154	negative regulation of cysteine-type endopeptidase activity involved in apoptotic process	1/22	14/1833	0.156043	0.156043	CD27	1
GO:0046467	membrane lipid biosynthetic process	1/22	14/1833	0.156043	0.156043	COL4A3BP	1
GO:0060993	kidney morphogenesis	1/22	14/1833	0.156043	0.156043	KIF26B	1
GO:0019220	regulation of phosphate metabolic process	5/22	246/1833	0.162425	0.162425	LCP2/ITPKB/HFE/TNFRSF19/CD27	5
GO:0051174	regulation of phosphorus metabolic process	5/22	246/1833	0.162425	0.162425	LCP2/ITPKB/HFE/TNFRSF19/CD27	5
GO:0015711	organic anion transport	2/22	61/1833	0.164739	0.164739	PITPNC1/COL4A3BP	2
GO:0001942	hair follicle development	1/22	15/1833	0.16625	0.16625	TNFRSF19	1
GO:0006665	sphingolipid metabolic process	1/22	15/1833	0.16625	0.16625	COL4A3BP	1
GO:0007041	lysosomal transport	1/22	15/1833	0.16625	0.16625	ANKFY1	1
GO:0016064	immunoglobulin mediated immune response	1/22	15/1833	0.16625	0.16625	CD27	1
GO:0019724	B cell mediated immunity	1/22	15/1833	0.16625	0.16625	CD27	1
GO:0022404	molting cycle process	1/22	15/1833	0.16625	0.16625	TNFRSF19	1
GO:0022405	hair cycle process	1/22	15/1833	0.16625	0.16625	TNFRSF19	1
GO:0030010	establishment of cell polarity	1/22	15/1833	0.16625	0.16625	KIF26B	1
GO:0055088	lipid homeostasis	1/22	15/1833	0.16625	0.16625	COL4A3BP	1
GO:0070098	chemokine-mediated signaling pathway	1/22	15/1833	0.16625	0.16625	CXCR5	1
GO:0090277	positive regulation of peptide hormone secretion	1/22	15/1833	0.16625	0.16625	HFE	1
GO:0098773	skin epidermis development	1/22	15/1833	0.16625	0.16625	TNFRSF19	1
GO:1990868	response to chemokine	1/22	15/1833	0.16625	0.16625	CXCR5	1
GO:1990869	cellular response to chemokine	1/22	15/1833	0.16625	0.16625	CXCR5	1
GO:2000117	negative regulation of cysteine-type endopeptidase activity	1/22	15/1833	0.16625	0.16625	CD27	1
GO:0001776	leukocyte homeostasis	1/22	16/1833	0.176339	0.176339	ITPKB	1
GO:0001910	regulation of leukocyte mediated cytotoxicity	1/22	16/1833	0.176339	0.176339	HFE	1
GO:0016482	cytosolic transport	1/22	16/1833	0.176339	0.176339	ANKFY1	1
GO:0032092	positive regulation of protein binding	1/22	16/1833	0.176339	0.176339	HFE	1
GO:0032623	interleukin-2 production	1/22	16/1833	0.176339	0.176339	CD247	1
GO:0042594	response to starvation	1/22	16/1833	0.176339	0.176339	HFE	1
GO:0046916	cellular transition metal ion homeostasis	1/22	16/1833	0.176339	0.176339	HFE	1
GO:0051100	negative regulation of binding	1/22	16/1833	0.176339	0.176339	HFE	1
GO:0098659	inorganic cation import across plasma membrane	1/22	16/1833	0.176339	0.176339	HFE	1
GO:0099587	inorganic ion import across plasma membrane	1/22	16/1833	0.176339	0.176339	HFE	1
GO:1901222	regulation of NIK/NF-kappaB signaling	1/22	16/1833	0.176339	0.176339	CD27	1
GO:0033036	macromolecule localization	6/22	325/1833	0.180756	0.180756	LCP2/HFE/TLK1/CD247/PITPNC1/COL4A3BP	6
GO:0048584	positive regulation of response to stimulus	6/22	325/1833	0.180756	0.180756	LCP2/ITPKB/HFE/TNFRSF19/CD247/CD27	6
GO:0030097	hemopoiesis	3/22	125/1833	0.185696	0.185696	ITPKB/TCF7/CD27	3
GO:0001889	liver development	1/22	17/1833	0.186312	0.186312	HFE	1
GO:0002367	cytokine production involved in immune response	1/22	17/1833	0.186312	0.186312	HFE	1
GO:0002700	regulation of production of molecular mediator of immune response	1/22	17/1833	0.186312	0.186312	HFE	1
GO:0002709	regulation of T cell mediated immunity	1/22	17/1833	0.186312	0.186312	HFE	1
GO:0007034	vacuolar transport	1/22	17/1833	0.186312	0.186312	ANKFY1	1
GO:0032434	regulation of proteasomal ubiquitin-dependent protein catabolic process	1/22	17/1833	0.186312	0.186312	HFE	1
GO:0034976	response to endoplasmic reticulum stress	1/22	17/1833	0.186312	0.186312	COL4A3BP	1
GO:0045471	response to ethanol	1/22	17/1833	0.186312	0.186312	CD27	1
GO:0048546	digestive tract morphogenesis	1/22	17/1833	0.186312	0.186312	TCF7	1
GO:0061008	hepaticobiliary system development	1/22	17/1833	0.186312	0.186312	HFE	1
GO:0072009	nephron epithelium development	1/22	17/1833	0.186312	0.186312	KIF26B	1
GO:0090100	positive regulation of transmembrane receptor protein serine/threonine kinase signaling pathway	1/22	17/1833	0.186312	0.186312	HFE	1
GO:0006796	phosphate-containing compound metabolic process	7/22	402/1833	0.189068	0.189068	LCP2/ITPKB/HFE/TLK1/TNFRSF19/CD27/COL4A3BP	7
GO:0006793	phosphorus metabolic process	7/22	404/1833	0.192628	0.192628	LCP2/ITPKB/HFE/TLK1/TNFRSF19/CD27/COL4A3BP	7
GO:0048513	animal organ development	8/22	479/1833	0.193372	0.193372	ITPKB/CXCR5/HFE/TNFRSF19/TCF7/KIF26B/CD27/COL4A3BP	8
GO:0002683	negative regulation of immune system process	2/22	68/1833	0.19521	0.19521	ITPKB/HFE	2
GO:0006643	membrane lipid metabolic process	1/22	18/1833	0.196169	0.196169	COL4A3BP	1
GO:0016197	endosomal transport	1/22	18/1833	0.196169	0.196169	ANKFY1	1
GO:0031341	regulation of cell killing	1/22	18/1833	0.196169	0.196169	HFE	1
GO:0038061	NIK/NF-kappaB signaling	1/22	18/1833	0.196169	0.196169	CD27	1
GO:0042303	molting cycle	1/22	18/1833	0.196169	0.196169	TNFRSF19	1
GO:0042633	hair cycle	1/22	18/1833	0.196169	0.196169	TNFRSF19	1
GO:0051262	protein tetramerization	1/22	18/1833	0.196169	0.196169	CD247	1
GO:0051302	regulation of cell division	1/22	18/1833	0.196169	0.196169	CXCR5	1
GO:0055076	transition metal ion homeostasis	1/22	18/1833	0.196169	0.196169	HFE	1
GO:0001657	ureteric bud development	1/22	19/1833	0.205913	0.205913	KIF26B	1
GO:0001823	mesonephros development	1/22	19/1833	0.205913	0.205913	KIF26B	1
GO:0002262	myeloid cell homeostasis	1/22	19/1833	0.205913	0.205913	ITPKB	1
GO:0019751	polyol metabolic process	1/22	19/1833	0.205913	0.205913	ITPKB	1
GO:0072163	mesonephric epithelium development	1/22	19/1833	0.205913	0.205913	KIF26B	1
GO:0072164	mesonephric tubule development	1/22	19/1833	0.205913	0.205913	KIF26B	1
GO:0090305	nucleic acid phosphodiester bond hydrolysis	1/22	19/1833	0.205913	0.205913	SND1	1
GO:0000165	MAPK cascade	3/22	132/1833	0.207584	0.207584	ITPKB/TNFRSF19/CD27	3
GO:0010564	regulation of cell cycle process	2/22	71/1833	0.208516	0.208516	SND1/CXCR5	2
GO:0023014	signal transduction by protein phosphorylation	3/22	133/1833	0.210765	0.210765	ITPKB/TNFRSF19/CD27	3
GO:0001909	leukocyte mediated cytotoxicity	1/22	20/1833	0.215543	0.215543	HFE	1
GO:0002698	negative regulation of immune effector process	1/22	20/1833	0.215543	0.215543	HFE	1
GO:0006310	DNA recombination	1/22	20/1833	0.215543	0.215543	TCF7	1
GO:0048002	antigen processing and presentation of peptide antigen	1/22	20/1833	0.215543	0.215543	HFE	1
GO:0050864	regulation of B cell activation	1/22	20/1833	0.215543	0.215543	CD27	1
GO:0061136	regulation of proteasomal protein catabolic process	1/22	20/1833	0.215543	0.215543	HFE	1
GO:0098739	import across plasma membrane	1/22	20/1833	0.215543	0.215543	HFE	1
GO:0043066	negative regulation of apoptotic process	3/22	135/1833	0.217164	0.217164	ITPKB/TCF7/CD27	3
GO:0060627	regulation of vesicle-mediated transport	2/22	73/1833	0.217449	0.217449	HFE/ANKFY1	2
GO:0043069	negative regulation of programmed cell death	3/22	136/1833	0.220381	0.220381	ITPKB/TCF7/CD27	3
GO:0032270	positive regulation of cellular protein metabolic process	4/22	204/1833	0.223201	0.223201	LCP2/HFE/TNFRSF19/CD27	4
GO:0050776	regulation of immune response	3/22	137/1833	0.22361	0.22361	LCP2/HFE/CD247	3
GO:0098657	import into cell	3/22	137/1833	0.22361	0.22361	HFE/ANKFY1/CD247	3
GO:0002456	T cell mediated immunity	1/22	21/1833	0.225062	0.225062	HFE	1
GO:0002708	positive regulation of lymphocyte mediated immunity	1/22	21/1833	0.225062	0.225062	HFE	1
GO:0042177	negative regulation of protein catabolic process	1/22	21/1833	0.225062	0.225062	HFE	1
GO:0046887	positive regulation of hormone secretion	1/22	21/1833	0.225062	0.225062	HFE	1
GO:0002757	immune response-activating signal transduction	2/22	75/1833	0.226425	0.226425	LCP2/CD247	2
GO:0000209	protein polyubiquitination	1/22	22/1833	0.234471	0.234471	DZIP3	1
GO:0007565	female pregnancy	1/22	22/1833	0.234471	0.234471	HFE	1
GO:0043123	positive regulation of I-kappaB kinase/NF-kappaB signaling	1/22	22/1833	0.234471	0.234471	TNFRSF19	1
GO:0072006	nephron development	1/22	22/1833	0.234471	0.234471	KIF26B	1
GO:0043009	chordate embryonic development	2/22	77/1833	0.235436	0.235436	TCF7/COL4A3BP	2
GO:0042886	amide transport	4/22	209/1833	0.236536	0.236536	LCP2/HFE/TLK1/COL4A3BP	4
GO:0060548	negative regulation of cell death	3/22	141/1833	0.236632	0.236632	ITPKB/TCF7/CD27	3
GO:0001906	cell killing	1/22	23/1833	0.243771	0.243771	HFE	1
GO:0002526	acute inflammatory response	1/22	23/1833	0.243771	0.243771	HFE	1
GO:0002705	positive regulation of leukocyte mediated immunity	1/22	23/1833	0.243771	0.243771	HFE	1
GO:0030183	B cell differentiation	1/22	23/1833	0.243771	0.243771	CD27	1
GO:0046165	alcohol biosynthetic process	1/22	23/1833	0.243771	0.243771	ITPKB	1
GO:0051592	response to calcium ion	1/22	23/1833	0.243771	0.243771	ITPKB	1
GO:0002764	immune response-regulating signaling pathway	2/22	79/1833	0.244477	0.244477	LCP2/CD247	2
GO:0009792	embryo development ending in birth or egg hatching	2/22	79/1833	0.244477	0.244477	TCF7/COL4A3BP	2
GO:0048565	digestive tract development	1/22	24/1833	0.252963	0.252963	TCF7	1
GO:2000058	regulation of ubiquitin-dependent protein catabolic process	1/22	24/1833	0.252963	0.252963	HFE	1
GO:0006820	anion transport	2/22	82/1833	0.258079	0.258079	PITPNC1/COL4A3BP	2
GO:0010035	response to inorganic substance	2/22	82/1833	0.258079	0.258079	ITPKB/HFE	2
GO:0019882	antigen processing and presentation	1/22	25/1833	0.262048	0.262048	HFE	1
GO:0050777	negative regulation of immune response	1/22	25/1833	0.262048	0.262048	HFE	1
GO:0050868	negative regulation of T cell activation	1/22	25/1833	0.262048	0.262048	HFE	1
GO:0055123	digestive system development	1/22	25/1833	0.262048	0.262048	TCF7	1
GO:0006464	cellular protein modification process	7/22	444/1833	0.269908	0.269908	LCP2/ITPKB/HFE/TLK1/TNFRSF19/DZIP3/CD27	7
GO:0036211	protein modification process	7/22	444/1833	0.269908	0.269908	LCP2/ITPKB/HFE/TLK1/TNFRSF19/DZIP3/CD27	7
GO:0002440	production of molecular mediator of immune response	1/22	26/1833	0.271027	0.271027	HFE	1
GO:0007163	establishment or maintenance of cell polarity	1/22	26/1833	0.271027	0.271027	KIF26B	1
GO:0021915	neural tube development	1/22	26/1833	0.271027	0.271027	TCF7	1
GO:0031099	regeneration	1/22	26/1833	0.271027	0.271027	HFE	1
GO:0043122	regulation of I-kappaB kinase/NF-kappaB signaling	1/22	26/1833	0.271027	0.271027	TNFRSF19	1
GO:1903038	negative regulation of leukocyte cell-cell adhesion	1/22	26/1833	0.271027	0.271027	HFE	1
GO:0002790	peptide secretion	2/22	85/1833	0.271713	0.271713	LCP2/HFE	2
GO:0016032	viral process	2/22	85/1833	0.271713	0.271713	SND1/CD247	2
GO:0043410	positive regulation of MAPK cascade	2/22	85/1833	0.271713	0.271713	TNFRSF19/CD27	2
GO:0051247	positive regulation of protein metabolic process	4/22	222/1833	0.272195	0.272195	LCP2/HFE/TNFRSF19/CD27	4
GO:0002253	activation of immune response	2/22	86/1833	0.276262	0.276262	LCP2/CD247	2
GO:0006875	cellular metal ion homeostasis	2/22	86/1833	0.276262	0.276262	CXCR5/HFE	2
GO:0031669	cellular response to nutrient levels	1/22	27/1833	0.279902	0.279902	HFE	1
GO:0045637	regulation of myeloid cell differentiation	1/22	27/1833	0.279902	0.279902	ITPKB	1
GO:0050663	cytokine secretion	1/22	27/1833	0.279902	0.279902	LCP2	1
GO:0051099	positive regulation of binding	1/22	27/1833	0.279902	0.279902	HFE	1
GO:0051250	negative regulation of lymphocyte activation	1/22	27/1833	0.279902	0.279902	HFE	1
GO:1903050	regulation of proteolysis involved in cellular protein catabolic process	1/22	27/1833	0.279902	0.279902	HFE	1
GO:0071702	organic substance transport	5/22	300/1833	0.285277	0.285277	LCP2/HFE/TLK1/PITPNC1/COL4A3BP	5
GO:0080135	regulation of cellular response to stress	2/22	88/1833	0.285361	0.285361	TNFRSF19/CD27	2
GO:0007249	I-kappaB kinase/NF-kappaB signaling	1/22	28/1833	0.288674	0.288674	TNFRSF19	1
GO:0030509	BMP signaling pathway	1/22	28/1833	0.288674	0.288674	HFE	1
GO:0031330	negative regulation of cellular catabolic process	1/22	28/1833	0.288674	0.288674	HFE	1
GO:0044706	multi-multicellular organism process	1/22	28/1833	0.288674	0.288674	HFE	1
GO:0002252	immune effector process	3/22	157/1833	0.290088	0.290088	HFE/CD247/CD27	3
GO:1902533	positive regulation of intracellular signal transduction	3/22	157/1833	0.290088	0.290088	ITPKB/TNFRSF19/CD27	3
GO:0051641	cellular localization	5/22	302/1833	0.290253	0.290253	HFE/TLK1/ANKFY1/CD247/COL4A3BP	5
GO:0043412	macromolecule modification	7/22	455/1833	0.292911	0.292911	LCP2/ITPKB/HFE/TLK1/TNFRSF19/DZIP3/CD27	7
GO:0048878	chemical homeostasis	3/22	159/1833	0.296882	0.296882	CXCR5/HFE/COL4A3BP	3
GO:0002706	regulation of lymphocyte mediated immunity	1/22	29/1833	0.297344	0.297344	HFE	1
GO:0002822	regulation of adaptive immune response based on somatic recombination of immune receptors built from immunoglobulin superfamily domains	1/22	29/1833	0.297344	0.297344	HFE	1
GO:0006401	RNA catabolic process	1/22	29/1833	0.297344	0.297344	SND1	1
GO:0016050	vesicle organization	1/22	29/1833	0.297344	0.297344	ANKFY1	1
GO:0033044	regulation of chromosome organization	1/22	29/1833	0.297344	0.297344	TLK1	1
GO:0071772	response to BMP	1/22	29/1833	0.297344	0.297344	HFE	1
GO:0071773	cellular response to BMP stimulus	1/22	29/1833	0.297344	0.297344	HFE	1
GO:0072073	kidney epithelium development	1/22	29/1833	0.297344	0.297344	KIF26B	1
GO:1903707	negative regulation of hemopoiesis	1/22	29/1833	0.297344	0.297344	ITPKB	1
GO:0061024	membrane organization	2/22	91/1833	0.299005	0.299005	ANKFY1/COL4A3BP	2
GO:0060429	epithelium development	3/22	160/1833	0.300286	0.300286	TNFRSF19/TCF7/KIF26B	3
GO:0009967	positive regulation of signal transduction	4/22	232/1833	0.300406	0.300406	ITPKB/HFE/TNFRSF19/CD27	4
GO:0006520	cellular amino acid metabolic process	1/22	30/1833	0.305913	0.305913	CARS	1
GO:0010951	negative regulation of endopeptidase activity	1/22	30/1833	0.305913	0.305913	CD27	1
GO:0030168	platelet activation	1/22	30/1833	0.305913	0.305913	LCP2	1
GO:0043393	regulation of protein binding	1/22	30/1833	0.305913	0.305913	HFE	1
GO:0097191	extrinsic apoptotic signaling pathway	1/22	30/1833	0.305913	0.305913	CD27	1
GO:0030003	cellular cation homeostasis	2/22	93/1833	0.30809	0.30809	CXCR5/HFE	2
GO:0043603	cellular amide metabolic process	2/22	93/1833	0.30809	0.30809	CARS/COL4A3BP	2
GO:0006873	cellular ion homeostasis	2/22	94/1833	0.312628	0.312628	CXCR5/HFE	2
GO:0044403	symbiont process	2/22	94/1833	0.312628	0.312628	SND1/CD247	2
GO:0002819	regulation of adaptive immune response	1/22	31/1833	0.314382	0.314382	HFE	1
GO:0010466	negative regulation of peptidase activity	1/22	31/1833	0.314382	0.314382	CD27	1
GO:0031668	cellular response to extracellular stimulus	1/22	31/1833	0.314382	0.314382	HFE	1
GO:0035556	intracellular signal transduction	6/22	388/1833	0.315029	0.315029	LCP2/ITPKB/CXCR5/TLK1/TNFRSF19/CD27	6
GO:0042445	hormone metabolic process	1/22	32/1833	0.322753	0.322753	HFE	1
GO:1903362	regulation of cellular protein catabolic process	1/22	32/1833	0.322753	0.322753	HFE	1
GO:0042592	homeostatic process	4/22	242/1833	0.329103	0.329103	ITPKB/CXCR5/HFE/COL4A3BP	4
GO:0044419	interspecies interaction between organisms	2/22	98/1833	0.330735	0.330735	SND1/CD247	2
GO:0002695	negative regulation of leukocyte activation	1/22	33/1833	0.331026	0.331026	HFE	1
GO:0002699	positive regulation of immune effector process	1/22	33/1833	0.331026	0.331026	HFE	1
GO:0097305	response to alcohol	1/22	33/1833	0.331026	0.331026	CD27	1
GO:0032268	regulation of cellular protein metabolic process	5/22	321/1833	0.338466	0.338466	LCP2/ITPKB/HFE/TNFRSF19/CD27	5
GO:0043161	proteasome-mediated ubiquitin-dependent protein catabolic process	1/22	34/1833	0.339202	0.339202	HFE	1
GO:0048872	homeostasis of number of cells	1/22	34/1833	0.339202	0.339202	ITPKB	1
GO:0044265	cellular macromolecule catabolic process	2/22	100/1833	0.339755	0.339755	SND1/HFE	2
GO:0055065	metal ion homeostasis	2/22	101/1833	0.344254	0.344254	CXCR5/HFE	2
GO:0009887	animal organ morphogenesis	3/22	173/1833	0.344789	0.344789	TCF7/KIF26B/COL4A3BP	3
GO:0002703	regulation of leukocyte mediated immunity	1/22	35/1833	0.347283	0.347283	HFE	1
GO:0030595	leukocyte chemotaxis	1/22	35/1833	0.347283	0.347283	CXCR5	1
GO:0050866	negative regulation of cell activation	1/22	35/1833	0.347283	0.347283	HFE	1
GO:1901617	organic hydroxy compound biosynthetic process	1/22	35/1833	0.347283	0.347283	ITPKB	1
GO:0002443	leukocyte mediated immunity	2/22	102/1833	0.348746	0.348746	HFE/CD27	2
GO:0030162	regulation of proteolysis	2/22	102/1833	0.348746	0.348746	HFE/CD27	2
GO:0002793	positive regulation of peptide secretion	1/22	36/1833	0.355269	0.355269	HFE	1
GO:0019722	calcium-mediated signaling	1/22	36/1833	0.355269	0.355269	CXCR5	1
GO:0022408	negative regulation of cell-cell adhesion	1/22	36/1833	0.355269	0.355269	HFE	1
GO:0031047	gene silencing by RNA	1/22	36/1833	0.355269	0.355269	SND1	1
GO:0090068	positive regulation of cell cycle process	1/22	36/1833	0.355269	0.355269	CXCR5	1
GO:0016192	vesicle-mediated transport	4/22	252/1833	0.358118	0.358118	SCRN1/HFE/ANKFY1/CD247	4
GO:0001701	in utero embryonic development	1/22	37/1833	0.363163	0.363163	COL4A3BP	1
GO:0007005	mitochondrion organization	1/22	37/1833	0.363163	0.363163	COL4A3BP	1
GO:0010498	proteasomal protein catabolic process	1/22	37/1833	0.363163	0.363163	HFE	1
GO:0046578	regulation of Ras protein signal transduction	1/22	37/1833	0.363163	0.363163	ITPKB	1
GO:0048193	Golgi vesicle transport	1/22	37/1833	0.363163	0.363163	ANKFY1	1
GO:0071496	cellular response to external stimulus	1/22	37/1833	0.363163	0.363163	HFE	1
GO:0090092	regulation of transmembrane receptor protein serine/threonine kinase signaling pathway	1/22	37/1833	0.363163	0.363163	HFE	1
GO:0071705	nitrogen compound transport	4/22	256/1833	0.369776	0.369776	LCP2/HFE/TLK1/COL4A3BP	4
GO:0009895	negative regulation of catabolic process	1/22	38/1833	0.370964	0.370964	HFE	1
GO:0043281	regulation of cysteine-type endopeptidase activity involved in apoptotic process	1/22	38/1833	0.370964	0.370964	CD27	1
GO:0055080	cation homeostasis	2/22	108/1833	0.375515	0.375515	CXCR5/HFE	2
GO:0098771	inorganic ion homeostasis	2/22	108/1833	0.375515	0.375515	CXCR5/HFE	2
GO:0034613	cellular protein localization	3/22	182/1833	0.375675	0.375675	HFE/TLK1/CD247	3
GO:0090276	regulation of peptide hormone secretion	1/22	39/1833	0.378673	0.378673	HFE	1
GO:0006508	proteolysis	3/22	183/1833	0.379101	0.379101	SCRN1/HFE/CD27	3
GO:0046907	intracellular transport	3/22	183/1833	0.379101	0.379101	TLK1/ANKFY1/COL4A3BP	3
GO:0070727	cellular macromolecule localization	3/22	183/1833	0.379101	0.379101	HFE/TLK1/CD247	3
GO:0001818	negative regulation of cytokine production	1/22	40/1833	0.386293	0.386293	HFE	1
GO:0007548	sex differentiation	1/22	40/1833	0.386293	0.386293	TCF7	1
GO:0010256	endomembrane system organization	1/22	40/1833	0.386293	0.386293	COL4A3BP	1
GO:0016458	gene silencing	1/22	40/1833	0.386293	0.386293	SND1	1
GO:0023056	positive regulation of signaling	4/22	262/1833	0.387287	0.387287	ITPKB/HFE/TNFRSF19/CD27	4
GO:0022402	cell cycle process	2/22	111/1833	0.388764	0.388764	SND1/CXCR5	2
GO:0032880	regulation of protein localization	2/22	111/1833	0.388764	0.388764	HFE/CD247	2
GO:0065003	protein-containing complex assembly	3/22	186/1833	0.389366	0.389366	HFE/TCF7/CD247	3
GO:0010647	positive regulation of cell communication	4/22	263/1833	0.390206	0.390206	ITPKB/HFE/TNFRSF19/CD27	4
GO:0070887	cellular response to chemical stimulus	6/22	420/1833	0.391005	0.391005	ITPKB/CXCR5/HFE/TNFRSF19/TCF7/CD27	6
GO:0001649	osteoblast differentiation	1/22	41/1833	0.393823	0.393823	SND1	1
GO:0006898	receptor-mediated endocytosis	1/22	41/1833	0.393823	0.393823	HFE	1
GO:1903829	positive regulation of cellular protein localization	1/22	41/1833	0.393823	0.393823	CD247	1
GO:0080134	regulation of response to stress	3/22	189/1833	0.399606	0.399606	HFE/TNFRSF19/CD27	3
GO:0043408	regulation of MAPK cascade	2/22	114/1833	0.401909	0.401909	TNFRSF19/CD27	2
GO:0055082	cellular chemical homeostasis	2/22	114/1833	0.401909	0.401909	CXCR5/HFE	2
GO:0050801	ion homeostasis	2/22	115/1833	0.406266	0.406266	CXCR5/HFE	2
GO:0001822	kidney development	1/22	43/1833	0.408619	0.408619	KIF26B	1
GO:0045089	positive regulation of innate immune response	1/22	43/1833	0.408619	0.408619	HFE	1
GO:0060341	regulation of cellular localization	2/22	116/1833	0.410609	0.410609	HFE/CD247	2
GO:0006909	phagocytosis	1/22	44/1833	0.415888	0.415888	CD247	1
GO:0046883	regulation of hormone secretion	1/22	44/1833	0.415888	0.415888	HFE	1
GO:2000116	regulation of cysteine-type endopeptidase activity	1/22	44/1833	0.415888	0.415888	CD27	1
GO:0007155	cell adhesion	4/22	273/1833	0.419365	0.419365	ITPKB/HFE/KIF26B/CD27	4
GO:0032940	secretion by cell	3/22	195/1833	0.41999	0.41999	LCP2/SCRN1/HFE	3
GO:0043588	skin development	1/22	45/1833	0.423071	0.423071	TNFRSF19	1
GO:0051098	regulation of binding	1/22	45/1833	0.423071	0.423071	HFE	1
GO:0072001	renal system development	1/22	45/1833	0.423071	0.423071	KIF26B	1
GO:0051246	regulation of protein metabolic process	5/22	354/1833	0.424473	0.424473	LCP2/ITPKB/HFE/TNFRSF19/CD27	5
GO:0022610	biological adhesion	4/22	275/1833	0.425182	0.425182	ITPKB/HFE/KIF26B/CD27	4
GO:0003007	heart morphogenesis	1/22	46/1833	0.430169	0.430169	COL4A3BP	1
GO:0051260	protein homooligomerization	1/22	46/1833	0.430169	0.430169	CD247	1
GO:0060070	canonical Wnt signaling pathway	1/22	46/1833	0.430169	0.430169	TCF7	1
GO:0060326	cell chemotaxis	1/22	46/1833	0.430169	0.430169	CXCR5	1
GO:0051726	regulation of cell cycle	2/22	122/1833	0.436384	0.436384	SND1/CXCR5	2
GO:0015031	protein transport	3/22	200/1833	0.436853	0.436853	LCP2/HFE/TLK1	3
GO:0034655	nucleobase-containing compound catabolic process	1/22	47/1833	0.437185	0.437185	SND1	1
GO:0048562	embryonic organ morphogenesis	1/22	47/1833	0.437185	0.437185	TCF7	1
GO:0051056	regulation of small GTPase mediated signal transduction	1/22	47/1833	0.437185	0.437185	ITPKB	1
GO:0008104	protein localization	4/22	280/1833	0.439689	0.439689	LCP2/HFE/TLK1/CD247	4
GO:0008544	epidermis development	1/22	48/1833	0.444117	0.444117	TNFRSF19	1
GO:0044270	cellular nitrogen compound catabolic process	1/22	48/1833	0.444117	0.444117	SND1	1
GO:0046677	response to antibiotic	1/22	48/1833	0.444117	0.444117	CD27	1
GO:0071310	cellular response to organic substance	5/22	362/1833	0.445387	0.445387	CXCR5/HFE/TNFRSF19/TCF7/CD27	5
GO:0008283	cell proliferation	4/22	282/1833	0.445475	0.445475	ITPKB/TCF7/NUDC/COL4A3BP	4
GO:0019725	cellular homeostasis	2/22	125/1833	0.449072	0.449072	CXCR5/HFE	2
GO:0030072	peptide hormone secretion	1/22	49/1833	0.450969	0.450969	HFE	1
GO:0045787	positive regulation of cell cycle	1/22	49/1833	0.450969	0.450969	CXCR5	1
GO:0046700	heterocycle catabolic process	1/22	49/1833	0.450969	0.450969	SND1	1
GO:0006950	response to stress	6/22	446/1833	0.453944	0.453944	LCP2/HFE/TLK1/TNFRSF19/CD27/COL4A3BP	6
GO:0015833	peptide transport	3/22	206/1833	0.456903	0.456903	LCP2/HFE/TLK1	3
GO:0032269	negative regulation of cellular protein metabolic process	2/22	127/1833	0.457452	0.457452	HFE/CD27	2
GO:0006066	alcohol metabolic process	1/22	50/1833	0.457739	0.457739	ITPKB	1
GO:0044092	negative regulation of molecular function	2/22	128/1833	0.461618	0.461618	HFE/CD27	2
GO:0043933	protein-containing complex subunit organization	3/22	208/1833	0.463536	0.463536	HFE/TCF7/CD247	3
GO:0019439	aromatic compound catabolic process	1/22	51/1833	0.46443	0.46443	SND1	1
GO:0060560	developmental growth involved in morphogenesis	1/22	51/1833	0.46443	0.46443	KIF26B	1
GO:0051050	positive regulation of transport	2/22	129/1833	0.465768	0.465768	HFE/ANKFY1	2
GO:0009057	macromolecule catabolic process	2/22	130/1833	0.469901	0.469901	SND1/HFE	2
GO:0006511	ubiquitin-dependent protein catabolic process	1/22	52/1833	0.471042	0.471042	HFE	1
GO:0045088	regulation of innate immune response	1/22	52/1833	0.471042	0.471042	HFE	1
GO:1901361	organic cyclic compound catabolic process	1/22	52/1833	0.471042	0.471042	SND1	1
GO:0007178	transmembrane receptor protein serine/threonine kinase signaling pathway	1/22	53/1833	0.477576	0.477576	HFE	1
GO:0007204	positive regulation of cytosolic calcium ion concentration	1/22	53/1833	0.477576	0.477576	CXCR5	1
GO:0007596	blood coagulation	1/22	53/1833	0.477576	0.477576	LCP2	1
GO:0030099	myeloid cell differentiation	1/22	53/1833	0.477576	0.477576	ITPKB	1
GO:0046879	hormone secretion	1/22	53/1833	0.477576	0.477576	HFE	1
GO:0060562	epithelial tube morphogenesis	1/22	53/1833	0.477576	0.477576	KIF26B	1
GO:0007599	hemostasis	1/22	54/1833	0.484033	0.484033	LCP2	1
GO:0009914	hormone transport	1/22	54/1833	0.484033	0.484033	HFE	1
GO:0050817	coagulation	1/22	54/1833	0.484033	0.484033	LCP2	1
GO:0009790	embryo development	2/22	134/1833	0.486262	0.486262	TCF7/COL4A3BP	2
GO:0045184	establishment of protein localization	3/22	215/1833	0.486521	0.486521	LCP2/HFE/TLK1	3
GO:0046903	secretion	3/22	216/1833	0.489774	0.489774	LCP2/SCRN1/HFE	3
GO:0001655	urogenital system development	1/22	55/1833	0.490414	0.490414	KIF26B	1
GO:0007162	negative regulation of cell adhesion	1/22	55/1833	0.490414	0.490414	HFE	1
GO:0019941	modification-dependent protein catabolic process	1/22	55/1833	0.490414	0.490414	HFE	1
GO:0006325	chromatin organization	1/22	56/1833	0.496719	0.496719	TLK1	1
GO:0006412	translation	1/22	56/1833	0.496719	0.496719	CARS	1
GO:0042176	regulation of protein catabolic process	1/22	56/1833	0.496719	0.496719	HFE	1
GO:0051346	negative regulation of hydrolase activity	1/22	56/1833	0.496719	0.496719	CD27	1
GO:1903532	positive regulation of secretion by cell	1/22	56/1833	0.496719	0.496719	HFE	1
GO:0042981	regulation of apoptotic process	3/22	220/1833	0.502702	0.502702	ITPKB/TCF7/CD27	3
GO:0031667	response to nutrient levels	1/22	57/1833	0.50295	0.50295	HFE	1
GO:0043043	peptide biosynthetic process	1/22	57/1833	0.50295	0.50295	CARS	1
GO:0043632	modification-dependent macromolecule catabolic process	1/22	57/1833	0.50295	0.50295	HFE	1
GO:0043067	regulation of programmed cell death	3/22	221/1833	0.505913	0.505913	ITPKB/TCF7/CD27	3
GO:0051248	negative regulation of protein metabolic process	2/22	139/1833	0.506315	0.506315	HFE/CD27	2
GO:0002697	regulation of immune effector process	1/22	58/1833	0.509107	0.509107	HFE	1
GO:0006936	muscle contraction	1/22	58/1833	0.509107	0.509107	COL4A3BP	1
GO:0010959	regulation of metal ion transport	1/22	59/1833	0.515191	0.515191	HFE	1
GO:0051480	regulation of cytosolic calcium ion concentration	1/22	59/1833	0.515191	0.515191	CXCR5	1
GO:0009991	response to extracellular stimulus	1/22	60/1833	0.521204	0.521204	HFE	1
GO:0051603	proteolysis involved in cellular protein catabolic process	1/22	60/1833	0.521204	0.521204	HFE	1
GO:0048568	embryonic organ development	1/22	61/1833	0.527145	0.527145	TCF7	1
GO:0051047	positive regulation of secretion	1/22	61/1833	0.527145	0.527145	HFE	1
GO:0052548	regulation of endopeptidase activity	1/22	61/1833	0.527145	0.527145	CD27	1
GO:0010941	regulation of cell death	3/22	228/1833	0.52813	0.52813	ITPKB/TCF7/CD27	3
GO:0048608	reproductive structure development	1/22	62/1833	0.533015	0.533015	TCF7	1
GO:0050900	leukocyte migration	1/22	62/1833	0.533015	0.533015	CXCR5	1
GO:0061458	reproductive system development	1/22	62/1833	0.533015	0.533015	TCF7	1
GO:0031349	positive regulation of defense response	1/22	63/1833	0.538816	0.538816	HFE	1
GO:0052547	regulation of peptidase activity	1/22	63/1833	0.538816	0.538816	CD27	1
GO:0006811	ion transport	3/22	232/1833	0.540615	0.540615	HFE/PITPNC1/COL4A3BP	3
GO:0001503	ossification	1/22	64/1833	0.544549	0.544549	SND1	1
GO:0016567	protein ubiquitination	1/22	64/1833	0.544549	0.544549	DZIP3	1
GO:0007265	Ras protein signal transduction	1/22	65/1833	0.550213	0.550213	ITPKB	1
GO:0051649	establishment of localization in cell	3/22	236/1833	0.552937	0.552937	TLK1/ANKFY1/COL4A3BP	3
GO:0002791	regulation of peptide secretion	1/22	66/1833	0.55581	0.55581	HFE	1
GO:0097190	apoptotic signaling pathway	1/22	66/1833	0.55581	0.55581	CD27	1
GO:0035239	tube morphogenesis	2/22	152/1833	0.556253	0.556253	TCF7/KIF26B	2
GO:0022414	reproductive process	2/22	153/1833	0.559958	0.559958	HFE/TCF7	2
GO:0043604	amide biosynthetic process	1/22	67/1833	0.56134	0.56134	CARS	1
GO:0051259	protein complex oligomerization	1/22	67/1833	0.56134	0.56134	CD247	1
GO:0032446	protein modification by small protein conjugation	1/22	68/1833	0.566805	0.566805	DZIP3	1
GO:0044257	cellular protein catabolic process	1/22	68/1833	0.566805	0.566805	HFE	1
GO:0000003	reproduction	2/22	155/1833	0.567307	0.567307	HFE/TCF7	2
GO:0010605	negative regulation of macromolecule metabolic process	4/22	326/1833	0.568252	0.568252	SND1/HFE/TCF7/CD27	4
GO:0006874	cellular calcium ion homeostasis	1/22	69/1833	0.572204	0.572204	CXCR5	1
GO:0016055	Wnt signaling pathway	1/22	69/1833	0.572204	0.572204	TCF7	1
GO:0198738	cell-cell signaling by wnt	1/22	69/1833	0.572204	0.572204	TCF7	1
GO:0045597	positive regulation of cell differentiation	2/22	157/1833	0.574575	0.574575	ITPKB/CD27	2
GO:0019932	second-messenger-mediated signaling	1/22	70/1833	0.57754	0.57754	CXCR5	1
GO:0009636	response to toxic substance	1/22	71/1833	0.582811	0.582811	CD27	1
GO:0007167	enzyme linked receptor protein signaling pathway	2/22	160/1833	0.585325	0.585325	LCP2/HFE	2
GO:0023061	signal release	1/22	72/1833	0.58802	0.58802	HFE	1
GO:0048871	multicellular organismal homeostasis	1/22	72/1833	0.58802	0.58802	HFE	1
GO:0055074	calcium ion homeostasis	1/22	73/1833	0.593167	0.593167	CXCR5	1
GO:1901615	organic hydroxy compound metabolic process	1/22	73/1833	0.593167	0.593167	ITPKB	1
GO:0006259	DNA metabolic process	1/22	74/1833	0.598252	0.598252	TCF7	1
GO:0010033	response to organic substance	5/22	423/1833	0.598675	0.598675	CXCR5/HFE/TNFRSF19/TCF7/CD27	5
GO:0006518	peptide metabolic process	1/22	75/1833	0.603277	0.603277	CARS	1
GO:0006974	cellular response to DNA damage stimulus	1/22	75/1833	0.603277	0.603277	TLK1	1
GO:0090407	organophosphate biosynthetic process	1/22	75/1833	0.603277	0.603277	ITPKB	1
GO:0050878	regulation of body fluid levels	1/22	76/1833	0.608242	0.608242	LCP2	1
GO:0009306	protein secretion	1/22	77/1833	0.613147	0.613147	LCP2	1
GO:0010469	regulation of signaling receptor activity	1/22	77/1833	0.613147	0.613147	HFE	1
GO:0044283	small molecule biosynthetic process	1/22	77/1833	0.613147	0.613147	ITPKB	1
GO:0072503	cellular divalent inorganic cation homeostasis	1/22	77/1833	0.613147	0.613147	CXCR5	1
GO:0003012	muscle system process	1/22	78/1833	0.617994	0.617994	COL4A3BP	1
GO:0051130	positive regulation of cellular component organization	2/22	170/1833	0.619824	0.619824	HFE/ANKFY1	2
GO:1902531	regulation of intracellular signal transduction	3/22	259/1833	0.620336	0.620336	ITPKB/TNFRSF19/CD27	3
GO:0045860	positive regulation of protein kinase activity	1/22	79/1833	0.622783	0.622783	LCP2	1
GO:0048732	gland development	1/22	79/1833	0.622783	0.622783	HFE	1
GO:0009892	negative regulation of metabolic process	4/22	349/1833	0.627282	0.627282	SND1/HFE/TCF7/CD27	4
GO:0008610	lipid biosynthetic process	1/22	81/1833	0.632189	0.632189	COL4A3BP	1
GO:0002009	morphogenesis of an epithelium	1/22	82/1833	0.636807	0.636807	KIF26B	1
GO:0003006	developmental process involved in reproduction	1/22	82/1833	0.636807	0.636807	TCF7	1
GO:0010817	regulation of hormone levels	1/22	82/1833	0.636807	0.636807	HFE	1
GO:0031329	regulation of cellular catabolic process	1/22	82/1833	0.636807	0.636807	HFE	1
GO:0072507	divalent inorganic cation homeostasis	1/22	83/1833	0.64137	0.64137	CXCR5	1
GO:0051704	multi-organism process	3/22	268/1833	0.644985	0.644985	SND1/HFE/CD247	3
GO:0007264	small GTPase mediated signal transduction	1/22	84/1833	0.645879	0.645879	ITPKB	1
GO:0035295	tube development	2/22	179/1833	0.649102	0.649102	TCF7/KIF26B	2
GO:0006915	apoptotic process	3/22	270/1833	0.650324	0.650324	ITPKB/TNFRSF19/CD27	3
GO:0009888	tissue development	3/22	270/1833	0.650324	0.650324	TNFRSF19/TCF7/KIF26B	3
GO:0070647	protein modification by small protein conjugation or removal	1/22	85/1833	0.650333	0.650333	DZIP3	1
GO:0033674	positive regulation of kinase activity	1/22	86/1833	0.654734	0.654734	LCP2	1
GO:0090087	regulation of peptide transport	1/22	86/1833	0.654734	0.654734	HFE	1
GO:0002274	myeloid leukocyte activation	1/22	87/1833	0.659082	0.659082	LCP2	1
GO:0007507	heart development	1/22	87/1833	0.659082	0.659082	COL4A3BP	1
GO:1901566	organonitrogen compound biosynthetic process	2/22	183/1833	0.661574	0.661574	CARS/COL4A3BP	2
GO:0042060	wound healing	1/22	88/1833	0.663378	0.663378	LCP2	1
GO:0048598	embryonic morphogenesis	1/22	88/1833	0.663378	0.663378	TCF7	1
GO:0051276	chromosome organization	1/22	88/1833	0.663378	0.663378	TLK1	1
GO:0012501	programmed cell death	3/22	279/1833	0.673717	0.673717	ITPKB/TNFRSF19/CD27	3
GO:0019752	carboxylic acid metabolic process	1/22	92/1833	0.680049	0.680049	CARS	1
GO:0030163	protein catabolic process	1/22	93/1833	0.684092	0.684092	HFE	1
GO:0051241	negative regulation of multicellular organismal process	2/22	192/1833	0.688432	0.688432	ITPKB/HFE	2
GO:0008219	cell death	3/22	286/1833	0.691186	0.691186	ITPKB/TNFRSF19/CD27	3
GO:0001817	regulation of cytokine production	1/22	95/1833	0.692033	0.692033	HFE	1
GO:0051172	negative regulation of nitrogen compound metabolic process	3/22	288/1833	0.696059	0.696059	HFE/TCF7/CD27	3
GO:0009894	regulation of catabolic process	1/22	98/1833	0.703587	0.703587	HFE	1
GO:0051347	positive regulation of transferase activity	1/22	98/1833	0.703587	0.703587	LCP2	1
GO:0044248	cellular catabolic process	2/22	198/1833	0.70542	0.70542	SND1/HFE	2
GO:1901575	organic substance catabolic process	2/22	199/1833	0.70818	0.70818	SND1/HFE	2
GO:0044703	multi-organism reproductive process	1/22	100/1833	0.711058	0.711058	HFE	1
GO:0043086	negative regulation of catalytic activity	1/22	101/1833	0.714726	0.714726	CD27	1
GO:0043436	oxoacid metabolic process	1/22	103/1833	0.721929	0.721929	CARS	1
GO:1905114	cell surface receptor signaling pathway involved in cell-cell signaling	1/22	103/1833	0.721929	0.721929	TCF7	1
GO:0044281	small molecule metabolic process	2/22	205/1833	0.724326	0.724326	ITPKB/CARS	2
GO:0048729	tissue morphogenesis	1/22	104/1833	0.725466	0.725466	KIF26B	1
GO:0031324	negative regulation of cellular metabolic process	3/22	302/1833	0.728705	0.728705	HFE/TCF7/CD27	3
GO:0006886	intracellular protein transport	1/22	105/1833	0.728959	0.728959	TLK1	1
GO:0006954	inflammatory response	1/22	105/1833	0.728959	0.728959	HFE	1
GO:0006082	organic acid metabolic process	1/22	106/1833	0.73241	0.73241	CARS	1
GO:0071363	cellular response to growth factor stimulus	1/22	107/1833	0.735818	0.735818	HFE	1
GO:1903530	regulation of secretion by cell	1/22	107/1833	0.735818	0.735818	HFE	1
GO:0031347	regulation of defense response	1/22	108/1833	0.739186	0.739186	HFE	1
GO:0098662	inorganic cation transmembrane transport	1/22	108/1833	0.739186	0.739186	HFE	1
GO:0006887	exocytosis	1/22	109/1833	0.742512	0.742512	SCRN1	1
GO:0006935	chemotaxis	1/22	109/1833	0.742512	0.742512	CXCR5	1
GO:0045087	innate immune response	1/22	109/1833	0.742512	0.742512	HFE	1
GO:0007169	transmembrane receptor protein tyrosine kinase signaling pathway	1/22	110/1833	0.745798	0.745798	LCP2	1
GO:0042330	taxis	1/22	110/1833	0.745798	0.745798	CXCR5	1
GO:0070848	response to growth factor	1/22	110/1833	0.745798	0.745798	HFE	1
GO:0009611	response to wounding	1/22	111/1833	0.749044	0.749044	LCP2	1
GO:0043269	regulation of ion transport	1/22	111/1833	0.749044	0.749044	HFE	1
GO:0051046	regulation of secretion	1/22	114/1833	0.758545	0.758545	HFE	1
GO:0045859	regulation of protein kinase activity	1/22	115/1833	0.761635	0.761635	LCP2	1
GO:0051173	positive regulation of nitrogen compound metabolic process	4/22	413/1833	0.765814	0.765814	LCP2/HFE/TNFRSF19/CD27	4
GO:0051094	positive regulation of developmental process	2/22	222/1833	0.766279	0.766279	ITPKB/CD27	2
GO:0045596	negative regulation of cell differentiation	1/22	117/1833	0.767703	0.767703	ITPKB	1
GO:0044255	cellular lipid metabolic process	1/22	118/1833	0.770681	0.770681	COL4A3BP	1
GO:0000122	negative regulation of transcription by RNA polymerase II	1/22	119/1833	0.773623	0.773623	TCF7	1
GO:0048589	developmental growth	1/22	120/1833	0.776528	0.776528	KIF26B	1
GO:0010629	negative regulation of gene expression	2/22	227/1833	0.777589	0.777589	SND1/TCF7	2
GO:0009966	regulation of signal transduction	4/22	422/1833	0.782019	0.782019	ITPKB/HFE/TNFRSF19/CD27	4
GO:0019637	organophosphate metabolic process	1/22	122/1833	0.782233	0.782233	ITPKB	1
GO:0098655	cation transmembrane transport	1/22	122/1833	0.782233	0.782233	HFE	1
GO:0051128	regulation of cellular component organization	3/22	328/1833	0.782566	0.782566	HFE/TLK1/ANKFY1	3
GO:0031325	positive regulation of cellular metabolic process	4/22	425/1833	0.78724	0.78724	LCP2/HFE/TNFRSF19/CD27	4
GO:0098660	inorganic ion transmembrane transport	1/22	125/1833	0.790531	0.790531	HFE	1
GO:0010604	positive regulation of macromolecule metabolic process	4/22	427/1833	0.79067	0.79067	LCP2/HFE/TNFRSF19/CD27	4
GO:0009056	catabolic process	2/22	235/1833	0.794753	0.794753	SND1/HFE	2
GO:0043549	regulation of kinase activity	1/22	127/1833	0.795894	0.795894	LCP2	1
GO:0033043	regulation of organelle organization	1/22	128/1833	0.798526	0.798526	TLK1	1
GO:0022607	cellular component assembly	3/22	337/1833	0.799211	0.799211	HFE/TCF7/CD247	3
GO:0030001	metal ion transport	1/22	129/1833	0.801125	0.801125	HFE	1
GO:1901565	organonitrogen compound catabolic process	1/22	130/1833	0.803693	0.803693	HFE	1
GO:0044085	cellular component biogenesis	3/22	344/1833	0.811469	0.811469	HFE/TCF7/CD247	3
GO:0044093	positive regulation of molecular function	2/22	248/1833	0.820306	0.820306	LCP2/HFE	2
GO:0032990	cell part morphogenesis	1/22	138/1833	0.823125	0.823125	COL4A3BP	1
GO:0051338	regulation of transferase activity	1/22	138/1833	0.823125	0.823125	LCP2	1
GO:0051049	regulation of transport	2/22	250/1833	0.823991	0.823991	HFE/ANKFY1	2
GO:0009893	positive regulation of metabolic process	4/22	457/1833	0.837435	0.837435	LCP2/HFE/TNFRSF19/CD27	4
GO:0006996	organelle organization	3/22	365/1833	0.84478	0.84478	TLK1/ANKFY1/COL4A3BP	3
GO:0045892	negative regulation of transcription, DNA-templated	1/22	149/1833	0.846867	0.846867	TCF7	1
GO:0032879	regulation of localization	3/22	367/1833	0.847692	0.847692	HFE/ANKFY1/CD247	3
GO:0007186	G protein-coupled receptor signaling pathway	1/22	150/1833	0.848867	0.848867	CXCR5	1
GO:0042493	response to drug	1/22	151/1833	0.850843	0.850843	CD27	1
GO:0007267	cell-cell signaling	2/22	268/1833	0.854382	0.854382	HFE/TCF7	2
GO:1902679	negative regulation of RNA biosynthetic process	1/22	154/1833	0.856623	0.856623	TCF7	1
GO:1903507	negative regulation of nucleic acid-templated transcription	1/22	154/1833	0.856623	0.856623	TCF7	1
GO:0051093	negative regulation of developmental process	1/22	160/1833	0.867548	0.867548	ITPKB	1
GO:0010646	regulation of cell communication	4/22	480/1833	0.867584	0.867584	ITPKB/HFE/TNFRSF19/CD27	4
GO:0006629	lipid metabolic process	1/22	161/1833	0.86929	0.86929	COL4A3BP	1
GO:0023051	regulation of signaling	4/22	482/1833	0.869985	0.869985	ITPKB/HFE/TNFRSF19/CD27	4
GO:0045595	regulation of cell differentiation	2/22	279/1833	0.870656	0.870656	ITPKB/CD27	2
GO:0040007	growth	1/22	162/1833	0.87101	0.87101	KIF26B	1
GO:0051253	negative regulation of RNA metabolic process	1/22	163/1833	0.872708	0.872708	TCF7	1
GO:0006812	cation transport	1/22	164/1833	0.874385	0.874385	HFE	1
GO:0051240	positive regulation of multicellular organismal process	2/22	282/1833	0.874812	0.874812	ITPKB/CD27	2
GO:0045934	negative regulation of nucleobase-containing compound metabolic process	1/22	170/1833	0.884012	0.884012	TCF7	1
GO:0034220	ion transmembrane transport	1/22	171/1833	0.885546	0.885546	HFE	1
GO:0016070	RNA metabolic process	4/22	499/1833	0.88904	0.88904	SND1/HFE/TCF7/CARS	4
GO:2000113	negative regulation of cellular macromolecule biosynthetic process	1/22	174/1833	0.890034	0.890034	TCF7	1
GO:0072359	circulatory system development	1/22	177/1833	0.894354	0.894354	COL4A3BP	1
GO:0065009	regulation of molecular function	3/22	412/1833	0.902388	0.902388	LCP2/HFE/CD27	3
GO:0010558	negative regulation of macromolecule biosynthetic process	1/22	185/1833	0.905095	0.905095	TCF7	1
GO:0009653	anatomical structure morphogenesis	3/22	416/1833	0.906334	0.906334	TCF7/KIF26B/COL4A3BP	3
GO:0048646	anatomical structure formation involved in morphogenesis	1/22	186/1833	0.906362	0.906362	KIF26B	1
GO:0051336	regulation of hydrolase activity	1/22	186/1833	0.906362	0.906362	CD27	1
GO:1903506	regulation of nucleic acid-templated transcription	3/22	417/1833	0.907299	0.907299	SND1/HFE/TCF7	3
GO:2001141	regulation of RNA biosynthetic process	3/22	417/1833	0.907299	0.907299	SND1/HFE/TCF7	3
GO:0000902	cell morphogenesis	1/22	190/1833	0.91127	0.91127	COL4A3BP	1
GO:0050790	regulation of catalytic activity	2/22	314/1833	0.912429	0.912429	LCP2/CD27	2
GO:0009605	response to external stimulus	2/22	315/1833	0.913424	0.913424	CXCR5/HFE	2
GO:0031327	negative regulation of cellular biosynthetic process	1/22	192/1833	0.913631	0.913631	TCF7	1
GO:2000026	regulation of multicellular organismal development	2/22	316/1833	0.914408	0.914408	ITPKB/CD27	2
GO:0009890	negative regulation of biosynthetic process	1/22	193/1833	0.914789	0.914789	TCF7	1
GO:0032774	RNA biosynthetic process	3/22	428/1833	0.917378	0.917378	SND1/HFE/TCF7	3
GO:0097659	nucleic acid-templated transcription	3/22	428/1833	0.917378	0.917378	SND1/HFE/TCF7	3
GO:0032989	cellular component morphogenesis	1/22	201/1833	0.923533	0.923533	COL4A3BP	1
GO:0043085	positive regulation of catalytic activity	1/22	202/1833	0.924564	0.924564	LCP2	1
GO:0055085	transmembrane transport	1/22	203/1833	0.925582	0.925582	HFE	1
GO:0071495	cellular response to endogenous stimulus	1/22	207/1833	0.929522	0.929522	HFE	1
GO:0051252	regulation of RNA metabolic process	3/22	443/1833	0.929614	0.929614	SND1/HFE/TCF7	3
GO:0048585	negative regulation of response to stimulus	1/22	209/1833	0.931417	0.931417	HFE	1
GO:0006952	defense response	1/22	210/1833	0.932346	0.932346	HFE	1
GO:0006357	regulation of transcription by RNA polymerase II	2/22	338/1833	0.933713	0.933713	HFE/TCF7	2
GO:0006366	transcription by RNA polymerase II	2/22	346/1833	0.939706	0.939706	HFE/TCF7	2
GO:0051239	regulation of multicellular organismal process	3/22	460/1833	0.941578	0.941578	ITPKB/HFE/CD27	3
GO:0019219	regulation of nucleobase-containing compound metabolic process	3/22	463/1833	0.943497	0.943497	SND1/HFE/TCF7	3
GO:0042127	regulation of cell proliferation	1/22	227/1833	0.946417	0.946417	TCF7	1
GO:0016477	cell migration	1/22	230/1833	0.94859	0.94859	CXCR5	1
GO:0034654	nucleobase-containing compound biosynthetic process	3/22	472/1833	0.948928	0.948928	SND1/HFE/TCF7	3
GO:0010556	regulation of macromolecule biosynthetic process	3/22	473/1833	0.949503	0.949503	SND1/HFE/TCF7	3
GO:0018130	heterocycle biosynthetic process	3/22	477/1833	0.951745	0.951745	SND1/HFE/TCF7	3
GO:0019438	aromatic compound biosynthetic process	3/22	478/1833	0.952292	0.952292	SND1/HFE/TCF7	3
GO:0009719	response to endogenous stimulus	1/22	236/1833	0.952687	0.952687	HFE	1
GO:1901700	response to oxygen-containing compound	1/22	237/1833	0.953339	0.953339	CD27	1
GO:0031326	regulation of cellular biosynthetic process	3/22	488/1833	0.957471	0.957471	SND1/HFE/TCF7	3
GO:0048870	cell motility	1/22	245/1833	0.958253	0.958253	CXCR5	1
GO:0051674	localization of cell	1/22	245/1833	0.958253	0.958253	CXCR5	1
GO:1901362	organic cyclic compound biosynthetic process	3/22	493/1833	0.959872	0.959872	SND1/HFE/TCF7	3
GO:0009889	regulation of biosynthetic process	3/22	495/1833	0.960798	0.960798	SND1/HFE/TCF7	3
GO:0050793	regulation of developmental process	2/22	390/1833	0.9648	0.9648	ITPKB/CD27	2
GO:0010628	positive regulation of gene expression	1/22	260/1833	0.966168	0.966168	HFE	1
GO:0003008	system process	1/22	273/1833	0.971848	0.971848	COL4A3BP	1
GO:0006355	regulation of transcription, DNA-templated	2/22	412/1833	0.973389	0.973389	HFE/TCF7	2
GO:0040011	locomotion	1/22	282/1833	0.975234	0.975234	CXCR5	1
GO:0006351	transcription, DNA-templated	2/22	423/1833	0.976924	0.976924	HFE/TCF7	2
GO:0006928	movement of cell or subcellular component	1/22	301/1833	0.981152	0.981152	CXCR5	1
GO:2000112	regulation of cellular macromolecule biosynthetic process	2/22	456/1833	0.985111	0.985111	HFE/TCF7	2
GO:0007399	nervous system development	1/22	382/1833	0.994343	0.994343	TCF7	1
GO:0010646	regulation of cell communication	5/20	445/1793	0.578616	0.713033	HFE/GHR/TNFRSF19/CD27/CHD7	5
GO:0010035	response to inorganic substance	1/20	76/1793	0.58145	0.715424	HFE	1
GO:0065003	macromolecular complex assembly	2/20	171/1793	0.582601	0.715741	HFE/TCF7	2
GO:0023051	regulation of signaling	5/20	448/1793	0.585444	0.715924	HFE/GHR/TNFRSF19/CD27/CHD7	5
GO:0008610	lipid biosynthetic process	1/20	77/1793	0.586325	0.715924	COL4A3BP	1
GO:0031329	regulation of cellular catabolic process	1/20	77/1793	0.586325	0.715924	HFE	1
GO:0071900	regulation of protein serine/threonine kinase activity	1/20	77/1793	0.586325	0.715924	GHR	1
GO:0071822	protein complex subunit organization	2/20	173/1793	0.589241	0.71839	HFE/TCF7	2
GO:0007155	cell adhesion	3/20	267/1793	0.590941	0.718525	HFE/KIF26B/CD27	3
GO:0010469	regulation of receptor activity	1/20	78/1793	0.591146	0.718525	HFE	1
GO:0022610	biological adhesion	3/20	268/1793	0.593675	0.720505	HFE/KIF26B/CD27	3
GO:0055085	transmembrane transport	2/20	176/1793	0.599068	0.725647	HFE/CHD7	2
GO:0006518	peptide metabolic process	1/20	80/1793	0.600629	0.725647	CARS	1
GO:0043087	regulation of GTPase activity	1/20	80/1793	0.600629	0.725647	DOCK9	1
GO:0006357	regulation of transcription from RNA polymerase II promoter	3/20	272/1793	0.604507	0.729081	HFE/TCF7/CHD7	3
GO:0002253	activation of immune response	1/20	81/1793	0.605292	0.729081	LCP2	1
GO:0080134	regulation of response to stress	2/20	179/1793	0.608735	0.730243	TNFRSF19/CD27	2
GO:0002274	myeloid leukocyte activation	1/20	82/1793	0.609903	0.730243	LCP2	1
GO:0003013	circulatory system process	1/20	82/1793	0.609903	0.730243	CHD7	1
GO:0008015	blood circulation	1/20	82/1793	0.609903	0.730243	CHD7	1
GO:0006820	anion transport	1/20	83/1793	0.614463	0.734604	PITPNC1	1
GO:0002009	morphogenesis of an epithelium	1/20	84/1793	0.618972	0.737793	KIF26B	1
GO:0007423	sensory organ development	1/20	84/1793	0.618972	0.737793	CHD7	1
GO:0001817	regulation of cytokine production	1/20	85/1793	0.623431	0.742004	HFE	1
GO:0016032	viral process	1/20	86/1793	0.627841	0.746143	SND1	1
GO:0033365	protein localization to organelle	1/20	87/1793	0.632201	0.750212	CD27	1
GO:0007267	cell-cell signaling	3/20	283/1793	0.633429	0.750557	HFE/TCF7/CHD7	3
GO:0071417	cellular response to organonitrogen compound	1/20	89/1793	0.640777	0.758142	GHR	1
GO:0006366	transcription from RNA polymerase II promoter	3/20	287/1793	0.643623	0.759267	HFE/TCF7/CHD7	3
GO:0051172	negative regulation of nitrogen compound metabolic process	3/20	287/1793	0.643623	0.759267	HFE/TCF7/CD27	3
GO:0048585	negative regulation of response to stimulus	2/20	192/1793	0.648754	0.763552	HFE/CD27	2
GO:0051223	regulation of protein transport	1/20	91/1793	0.649162	0.763552	CD27	1
GO:0009894	regulation of catabolic process	1/20	92/1793	0.653285	0.765448	HFE	1
GO:0044703	multi-organism reproductive process	1/20	92/1793	0.653285	0.765448	HFE	1
GO:0009605	response to external stimulus	3/20	291/1793	0.653641	0.765448	CXCR5/HFE/CD27	3
GO:0061024	membrane organization	1/20	93/1793	0.657362	0.767788	ANKFY1	1
GO:0043933	macromolecular complex subunit organization	2/20	195/1793	0.657556	0.767788	HFE/TCF7	2
GO:0044403	symbiosis, encompassing mutualism through parasitism	1/20	94/1793	0.661393	0.771143	SND1	1
GO:0071495	cellular response to endogenous stimulus	2/20	198/1793	0.666197	0.77449	HFE/GHR	2
GO:1901566	organonitrogen compound biosynthetic process	2/20	198/1793	0.666197	0.77449	CARS/COL4A3BP	2
GO:0061061	muscle structure development	1/20	96/1793	0.66932	0.776993	CHD7	1
GO:0032870	cellular response to hormone stimulus	1/20	97/1793	0.673217	0.779259	GHR	1
GO:0070201	regulation of establishment of protein localization	1/20	97/1793	0.673217	0.779259	CD27	1
GO:0044419	interspecies interaction between organisms	1/20	98/1793	0.677071	0.781296	SND1	1
GO:0016070	RNA metabolic process	5/20	491/1793	0.677649	0.781296	SND1/HFE/TCF7/CARS/CHD7	5
GO:0031324	negative regulation of cellular metabolic process	3/20	301/1793	0.677903	0.781296	HFE/TCF7/CD27	3
GO:0050778	positive regulation of immune response	1/20	99/1793	0.680881	0.782476	LCP2	1
GO:1905114	cell surface receptor signaling pathway involved in cell-cell signaling	1/20	99/1793	0.680881	0.782476	TCF7	1
GO:0006952	defense response	2/20	205/1793	0.685732	0.784423	HFE/CD27	2
GO:0009966	regulation of signal transduction	4/20	401/1793	0.686364	0.784423	HFE/GHR/TNFRSF19/CD27	4
GO:0051128	regulation of cellular component organization	3/20	305/1793	0.687291	0.784423	HFE/TLK1/ANKFY1	3
GO:0006887	exocytosis	1/20	101/1793	0.688374	0.784423	SCRN1	1
GO:0048514	blood vessel morphogenesis	1/20	101/1793	0.688374	0.784423	CHD7	1
GO:0010629	negative regulation of gene expression	2/20	206/1793	0.688451	0.784423	SND1/TCF7	2
GO:0009653	anatomical structure morphogenesis	4/20	406/1793	0.696815	0.792277	TCF7/KIF26B/COL4A3BP/CHD7	4
GO:0043207	response to external biotic stimulus	1/20	104/1793	0.699301	0.792277	CD27	1
GO:0051707	response to other organism	1/20	104/1793	0.699301	0.792277	CD27	1
GO:0071363	cellular response to growth factor stimulus	1/20	104/1793	0.699301	0.792277	HFE	1
GO:0007420	brain development	1/20	105/1793	0.702862	0.794315	CHD7	1
GO:0006935	chemotaxis	1/20	106/1793	0.706382	0.794315	CXCR5	1
GO:0042330	taxis	1/20	106/1793	0.706382	0.794315	CXCR5	1
GO:0070848	response to growth factor	1/20	106/1793	0.706382	0.794315	HFE	1
GO:0042981	regulation of apoptotic process	2/20	213/1793	0.706993	0.794315	TCF7/CD27	2
GO:0051239	regulation of multicellular organismal process	4/20	411/1793	0.707049	0.794315	HFE/GHR/CD27/CHD7	4
GO:0043067	regulation of programmed cell death	2/20	214/1793	0.709572	0.795245	TCF7/CD27	2
GO:1901699	cellular response to nitrogen compound	1/20	107/1793	0.709863	0.795245	GHR	1
GO:0001568	blood vessel development	1/20	110/1793	0.720072	0.804432	CHD7	1
GO:0051345	positive regulation of hydrolase activity	1/20	110/1793	0.720072	0.804432	DOCK9	1
GO:0007610	behavior	1/20	111/1793	0.723399	0.8059	CHD7	1
GO:0009607	response to biotic stimulus	1/20	111/1793	0.723399	0.8059	CD27	1
GO:0010941	regulation of cell death	2/20	220/1793	0.724679	0.806205	TCF7/CD27	2
GO:0043086	negative regulation of catalytic activity	1/20	112/1793	0.726688	0.806698	CD27	1
GO:0044281	small molecule metabolic process	2/20	221/1793	0.727136	0.806698	GHR/CARS	2
GO:0060322	head development	1/20	113/1793	0.72994	0.808688	CHD7	1
GO:0044085	cellular component biogenesis	3/20	325/1793	0.731482	0.809278	HFE/TCF7/CHD7	3
GO:0001944	vasculature development	1/20	114/1793	0.733155	0.810009	CHD7	1
GO:0006355	regulation of transcription, DNA-templated	4/20	426/1793	0.736434	0.812194	SND1/HFE/TCF7/CHD7	4
GO:0009719	response to endogenous stimulus	2/20	226/1793	0.739169	0.812194	HFE/GHR	2
GO:0000122	negative regulation of transcription from RNA polymerase II promoter	1/20	116/1793	0.739476	0.812194	TCF7	1
GO:1903506	regulation of nucleic acid-templated transcription	4/20	428/1793	0.740202	0.812194	SND1/HFE/TCF7/CHD7	4
GO:2001141	regulation of RNA biosynthetic process	4/20	428/1793	0.740202	0.812194	SND1/HFE/TCF7/CHD7	4
GO:0042127	regulation of cell proliferation	2/20	227/1793	0.741525	0.812533	TCF7/CD27	2
GO:0072358	cardiovascular system development	1/20	117/1793	0.742583	0.81258	CHD7	1
GO:0033043	regulation of organelle organization	1/20	118/1793	0.745655	0.814829	TLK1	1
GO:1901700	response to oxygen-containing compound	2/20	230/1793	0.748492	0.815921	GHR/CD27	2
GO:0051726	regulation of cell cycle	1/20	119/1793	0.748692	0.815921	CXCR5	1
GO:0006351	transcription, DNA-templated	4/20	436/1793	0.754913	0.821584	SND1/HFE/TCF7/CHD7	4
GO:0032774	RNA biosynthetic process	4/20	438/1793	0.758502	0.823252	SND1/HFE/TCF7/CHD7	4
GO:0097659	nucleic acid-templated transcription	4/20	438/1793	0.758502	0.823252	SND1/HFE/TCF7/CHD7	4
GO:0010628	positive regulation of gene expression	2/20	239/1793	0.768503	0.832397	HFE/CHD7	2
GO:0009725	response to hormone	1/20	126/1793	0.769006	0.832397	GHR	1
GO:0050767	regulation of neurogenesis	1/20	127/1793	0.771777	0.834269	CHD7	1
GO:0051252	regulation of RNA metabolic process	4/20	447/1793	0.774209	0.83577	SND1/HFE/TCF7/CHD7	4
GO:0018193	peptidyl-amino acid modification	1/20	135/1793	0.792839	0.85394	GHR	1
GO:0003008	system process	2/20	251/1793	0.793172	0.85394	COL4A3BP/CHD7	2
GO:0032990	cell part morphogenesis	1/20	136/1793	0.795337	0.855121	COL4A3BP	1
GO:0033993	response to lipid	1/20	138/1793	0.80025	0.859249	CD27	1
GO:0050793	regulation of developmental process	3/20	364/1793	0.804585	0.862748	GHR/CD27/CHD7	3
GO:0045892	negative regulation of transcription, DNA-templated	1/20	142/1793	0.80974	0.863388	TCF7	1
GO:0045595	regulation of cell differentiation	2/20	262/1793	0.81386	0.863388	CD27/CHD7	2
GO:2000112	regulation of cellular macromolecule biosynthetic process	4/20	472/1793	0.814073	0.863388	SND1/HFE/TCF7/CHD7	4
GO:0051960	regulation of nervous system development	1/20	144/1793	0.814323	0.863388	CHD7	1
GO:0007417	central nervous system development	1/20	145/1793	0.816575	0.863388	CHD7	1
GO:0060284	regulation of cell development	1/20	145/1793	0.816575	0.863388	CHD7	1
GO:0019219	regulation of nucleobase-containing compound metabolic process	4/20	475/1793	0.81849	0.863388	SND1/HFE/TCF7/CHD7	4
GO:0034654	nucleobase-containing compound biosynthetic process	4/20	475/1793	0.81849	0.863388	SND1/HFE/TCF7/CHD7	4
GO:0009968	negative regulation of signal transduction	1/20	146/1793	0.818801	0.863388	CD27	1
GO:0050877	nervous system process	1/20	146/1793	0.818801	0.863388	CHD7	1
GO:1902679	negative regulation of RNA biosynthetic process	1/20	146/1793	0.818801	0.863388	TCF7	1
GO:1903507	negative regulation of nucleic acid-templated transcription	1/20	146/1793	0.818801	0.863388	TCF7	1
GO:0006915	apoptotic process	2/20	265/1793	0.819195	0.863388	TNFRSF19/CD27	2
GO:0045597	positive regulation of cell differentiation	1/20	147/1793	0.821001	0.864155	CD27	1
GO:0007186	G-protein coupled receptor signaling pathway	1/20	149/1793	0.825326	0.866802	CXCR5	1
GO:0018130	heterocycle biosynthetic process	4/20	480/1793	0.825681	0.866802	SND1/HFE/TCF7/CHD7	4
GO:0019438	aromatic compound biosynthetic process	4/20	481/1793	0.827093	0.867149	SND1/HFE/TCF7/CHD7	4
GO:0010556	regulation of macromolecule biosynthetic process	4/20	485/1793	0.832659	0.871433	SND1/HFE/TCF7/CHD7	4
GO:0051253	negative regulation of RNA metabolic process	1/20	153/1793	0.83368	0.871433	TCF7	1
GO:0012501	programmed cell death	2/20	274/1793	0.834443	0.871433	TNFRSF19/CD27	2
GO:0008219	cell death	2/20	280/1793	0.843999	0.880264	TNFRSF19/CD27	2
GO:0045934	negative regulation of nucleobase-containing compound metabolic process	1/20	161/1793	0.849262	0.884041	TCF7	1
GO:1901362	organic cyclic compound biosynthetic process	4/20	498/1793	0.849827	0.884041	SND1/HFE/TCF7/CHD7	4
GO:2000026	regulation of multicellular organismal development	2/20	288/1793	0.856012	0.888226	CD27/CHD7	2
GO:0010648	negative regulation of cell communication	1/20	166/1793	0.858286	0.888226	CD27	1
GO:0023057	negative regulation of signaling	1/20	166/1793	0.858286	0.888226	CD27	1
GO:0051241	negative regulation of multicellular organismal process	1/20	166/1793	0.858286	0.888226	HFE	1
GO:0045944	positive regulation of transcription from RNA polymerase II promoter	1/20	168/1793	0.861749	0.889512	CHD7	1
GO:1901701	cellular response to oxygen-containing compound	1/20	168/1793	0.861749	0.889512	GHR	1
GO:2000113	negative regulation of cellular macromolecule biosynthetic process	1/20	173/1793	0.87006	0.896935	TCF7	1
GO:0048646	anatomical structure formation involved in morphogenesis	1/20	176/1793	0.874817	0.900679	KIF26B	1
GO:0010558	negative regulation of macromolecule biosynthetic process	1/20	182/1793	0.883838	0.908798	TCF7	1
GO:0022607	cellular component assembly	2/20	312/1793	0.887442	0.911334	HFE/TCF7	2
GO:0000902	cell morphogenesis	1/20	186/1793	0.889505	0.912283	COL4A3BP	1
GO:0031327	negative regulation of cellular biosynthetic process	1/20	192/1793	0.897515	0.919322	TCF7	1
GO:0009890	negative regulation of biosynthetic process	1/20	193/1793	0.898796	0.919458	TCF7	1
GO:0032989	cellular component morphogenesis	1/20	196/1793	0.902546	0.922116	COL4A3BP	1
GO:0045893	positive regulation of transcription, DNA-templated	1/20	204/1793	0.911912	0.928134	CHD7	1
GO:1902680	positive regulation of RNA biosynthetic process	1/20	204/1793	0.911912	0.928134	CHD7	1
GO:1903508	positive regulation of nucleic acid-templated transcription	1/20	204/1793	0.911912	0.928134	CHD7	1
GO:0051254	positive regulation of RNA metabolic process	1/20	211/1793	0.919399	0.934567	CHD7	1
GO:0016477	cell migration	1/20	213/1793	0.921425	0.935439	CXCR5	1
GO:0048870	cell motility	1/20	227/1793	0.934309	0.946121	CXCR5	1
GO:0051674	localization of cell	1/20	227/1793	0.934309	0.946121	CXCR5	1
GO:0010557	positive regulation of macromolecule biosynthetic process	1/20	234/1793	0.939972	0.950653	CHD7	1
GO:0045935	positive regulation of nucleobase-containing compound metabolic process	1/20	236/1793	0.941503	0.951001	CHD7	1
GO:0048699	generation of neurons	1/20	249/1793	0.950585	0.958404	CHD7	1
GO:0031328	positive regulation of cellular biosynthetic process	1/20	250/1793	0.951225	0.958404	CHD7	1
GO:0009891	positive regulation of biosynthetic process	1/20	252/1793	0.952482	0.958465	CHD7	1
GO:0007399	nervous system development	2/20	399/1793	0.957036	0.961839	TCF7/CHD7	2
GO:0022008	neurogenesis	1/20	263/1793	0.958861	0.962466	CHD7	1
GO:0040011	locomotion	1/20	267/1793	0.960973	0.963378	CXCR5	1
GO:0006928	movement of cell or subcellular component	1/20	290/1793	0.971251	0.972465	CXCR5	1
GO:0048468	cell development	1/20	307/1793	0.977134	0.977134	CHD7	1
