# Supplementary material for: Methylation regulation of Antiviral host factors, Interferon Stimulated Genes (ISGs) and T-cell responses associated with natural HIV control
Source: PLoS Pathog. 2020 Aug 6;16(8):e1008678. doi: 10.1371/journal.ppat.1008678 (PMC7410168; doi:10.1371/journal.ppat.1008678)
Supplement: S4 Table — p-value: p-value of the regression model applied to determine DMPs. CpG positions are ordered according the frequency of selection by random forest model. HIV-High = pVL > 10.000copies/ml. HIV-Low = pVL < 10.000copies/ml. Chr = Chromosome. (XLSX) [file ppat.1008678.s005.xlsx]

## Sheet: TableS4
Dataset	CpG position	Chromosome	Gene	Relation to island	Relation to gene	Mean Beta-value (HIV-Low)	Mean Beta-value (HIV-High)	p-value	FreqMultivariate
GSE53840	cg27414655	chr4	PRDM5	N_Shore	Body	0.152408	0.185938	0.00224169	781
GSE53840	cg04605681	chr4	SH3TC1	OpenSea	Body	0.353927	0.415216	0.00225992	709
GSE53840	cg04109883	chr10	C10orf72	OpenSea	Body	0.796406	0.722217	0.000238447	513
GSE53840	cg02339078	chr5	LOC100129716_ARRDC3	S_Shelf	Body_TSS1500	0.129778	0.222885	0.000958661	461
GSE53840	cg06321596	chr16	XYLT1	OpenSea	Body	0.451291	0.522223	0.0051549	386
GSE53840	cg02854554	chr1	FAM46C	S_Shore	5UTR	0.0877789	0.120851	0.000143638	361
GSE53840	cg27549619	chr16	AXIN1	Island	Body	0.116738	0.165378	0.00398332	355
GSE53840	cg23792308	chr17	COX10	OpenSea	Body	0.160788	0.223319	0.00505115	346
GSE53840	cg22930808	chr3	PARP9_DTX3L	N_Shore	5UTR_TSS1500	0.572884	0.474983	0.015095	337
GSE53840	cg05326274	chr14	NPAS3	S_Shelf	TSS1500	0.101052	0.146435	6.27089e-06	336
GSE53840	cg10646395	chr11	PRDM11	N_Shore	Body	0.295936	0.261874	0.0293644	333
GSE53840	cg08122652	chr3	PARP9_DTX3L	N_Shore	5UTR_TSS1500	0.778752	0.675252	0.0236588	332
GSE53840	cg27517345	chr10	C10orf26	OpenSea	5UTR_Body_1stExon	0.473926	0.544205	0.00363586	273
GSE53840	cg00033516	chr4	FLJ13197_KLF3	S_Shore	TSS1500_5UTR	0.0961129	0.128673	0.00144743	227
GSE53840	cg23522611	chr2	FOSL2	S_Shore	Body	0.147768	0.204708	0.0222077	227
GSE53840	cg15658306	chr6	TREML2	OpenSea	TSS200	0.267717	0.349416	0.00303879	207
GSE53840	cg11685391	chr10	KCNIP2	S_Shelf	Body	0.187839	0.239331	0.0237814	204
GSE53840	cg21115391	chr11	CCDC67	OpenSea	Body	0.703465	0.635023	0.000139888	201
GSE53840	cg05568549	chr6	CCND3	N_Shore	Body_5UTR	0.221163	0.261184	0.0175459	181
GSE53840	cg07978738	chr10	ABLIM1	OpenSea	Body	0.225307	0.266114	0.00401621	153
GSE53840	cg19715094	chr11	TMEM25	S_Shore	Body	0.567061	0.619971	0.0257047	128
GSE53840	cg13290370	chr1	FAIM3	Island	Body	0.126	0.20078	0.00315899	119
GSE53840	cg05524529	chr5	C1QTNF2	Island	1stExon	0.0482261	0.065462	0.0207226	106
GSE53840	cg09911401	chr10	SVIL	OpenSea	Body	0.855914	0.808192	0.0132382	106
GSE53840	cg18297196	chr6	TREML2	OpenSea	TSS200	0.285431	0.40201	0.000906342	99
GSE53840	cg14870271	chr17	LGALS3BP	OpenSea	1stExon_5UTR	0.422639	0.34001	0.0340482	98
GSE53840	cg17906105	chr7	NCAPG2	OpenSea	Body	0.194639	0.259584	0.00898382	89
GSE53840	cg04410989	chr20	SAMHD1	N_Shore	Body	0.289573	0.362784	0.00510269	86
GSE53840	cg26928682	chr6	TREML2	OpenSea	1stExon_5UTR	0.165266	0.189589	0.00140409	85
GSE53840	cg02872426	chr6	DDO	OpenSea	TSS200	0.501281	0.393618	0.000241815	82
GSE53840	cg09753006	chr1	CFHR2	OpenSea	Body	0.683161	0.630127	0.00631705	79
GSE53840	cg00737979	chr5	LOC340074	OpenSea	TSS1500	0.701777	0.636888	0.00342505	76
GSE53840	cg23651889	chr3	LPP	OpenSea	5UTR	0.616796	0.53496	0.0457513	74
GSE53840	cg23570810	chr11	IFITM1	N_Shore	Body	0.702045	0.586186	0.0315717	69
GSE53840	cg25155774	chr3	CCR9	OpenSea	5UTR	0.266187	0.299552	0.00684018	68
GSE53840	cg01502396	chr11	MDK	Island	Body	0.115576	0.173806	0.000299243	67
GSE53840	cg04912843	chr1	GIPC2	Island	1stExon	0.0382408	0.0497905	0.027274	64
GSE53840	cg26885488	chr1	MEF2D	OpenSea	5UTR	0.281124	0.254253	0.0429767	62
GSE53840	cg05432003	chr11	IFITM1	S_Shore	TSS1500	0.5409	0.485084	0.00919073	57
GSE53840	cg05480370	chr5	SPOCK1	OpenSea	Body	0.593342	0.50283	0.000581709	56
GSE53840	cg11591520	chr4	IL21	OpenSea	TSS200	0.759633	0.693399	0.000106942	55
GSE53840	cg06095752	chr2	MAP4K4	N_Shore	TSS1500	0.358422	0.432666	0.016596	52
GSE53840	cg02534363	chr3	NBEAL2	Island	3UTR	0.308772	0.357093	0.0448122	47
GSE53840	cg16592378	chr11	KIRREL3	OpenSea	Body	0.632613	0.583919	0.0201017	46
GSE53840	cg10278102	chr11	PRMT3	S_Shore	5UTR_Body	0.462551	0.398664	0.00895683	44
GSE53840	cg26846424	chr1	PRDM16	Island	Body	0.150783	0.186357	0.0145018	43
GSE53840	cg10755723	chr3	C3orf59	OpenSea	Body	0.662141	0.592162	0.0131978	40
GSE53840	cg06098530	chr10	MYST4	OpenSea	Body	0.22714	0.305686	0.00798034	39
GSE53840	cg13652336	chr8	PREX2	N_Shore	TSS1500	0.299824	0.353394	0.00414341	36
GSE53840	cg06896534	chr4	BMPR1B	Island	5UTR	0.0507542	0.0687469	0.0065364	35
GSE53840	cg20661965	chr10	ANXA8L2	OpenSea	5UTR_1stExon	0.696689	0.636768	0.00266488	31
GSE53840	cg20869844	chr7	RAB19	OpenSea	TSS200	0.0992379	0.138603	0.00297223	30
GSE53840	cg09361748	chr7	CALN1	OpenSea	Body	0.767902	0.71512	0.00502648	29
GSE53840	cg15356966	chr11	LMO2	OpenSea	5UTR	0.331186	0.395469	0.0157851	28
GSE53840	cg00804078	chr6	DDO	OpenSea	TSS200	0.30482	0.267356	0.00752419	27
GSE53840	cg13779868	chr10	NET1	N_Shore	Body_TSS200	0.253278	0.322863	0.00106193	24
GSE53840	cg00353773	chr10	CXCL12	Island	TSS200	0.084782	0.126083	0.00677753	22
GSE53840	cg08228703	chr14	TMEM90A	Island	TSS1500	0.0411495	0.0517229	0.00398305	22
GSE53840	cg01714284	chr4	ACSL1	OpenSea	Body	0.112219	0.144753	0.0478339	21
GSE53840	cg05423393	chr6	TRAF3IP2	OpenSea	Body_TSS200	0.186719	0.236331	0.0075936	20
GSE53840	cg06927323	chr17	TBX21	N_Shore	TSS1500	0.199132	0.242902	0.00511868	20
GSE53840	cg26769927	chr16	SPN	N_Shore	5UTR	0.0394335	0.0612442	0.00064558	20
GSE53840	cg07164639	chr6	DDO	OpenSea	TSS1500	0.367999	0.319247	0.00109369	19
GSE53840	cg22700686	chr1	S100A2	OpenSea	TSS1500	0.197067	0.251282	0.00334474	19
GSE53840	cg14538944	chr2	DIRC3	OpenSea	Body	0.77855	0.721975	0.00841316	18
GSE53840	cg17067226	chr3	VEPH1	OpenSea	Body	0.788842	0.734327	0.0100416	17
GSE53840	cg23728060	chr2	GALNT5	OpenSea	TSS1500	0.683307	0.617411	0.00353137	17
GSE53840	cg14236758	chr9	RXRA	Island	Body	0.458479	0.539604	0.00325398	16
GSE53840	cg10168894	chr12	RAB21	N_Shore	TSS1500	0.221693	0.161893	0.00235539	15
GSE53840	cg12436738	chr2	AGAP1	Island	Body	0.0484128	0.0751094	0.0403001	15
GSE53840	cg14716968	chr11	DLG2	OpenSea	TSS1500_Body	0.523498	0.448311	0.0474757	15
GSE53840	cg19699140	chr13	LECT1	OpenSea	Body	0.832111	0.786374	0.00484959	15
GSE53840	cg06804564	chr1	LRRC8C	S_Shore	5UTR	0.255309	0.285481	0.0146301	14
GSE53840	cg14898127	chr15	IL16	OpenSea	Body_1stExon_5UTR	0.763958	0.785112	0.0459295	14
GSE53840	cg26047334	chr2	TNS1	OpenSea	5UTR	0.636767	0.548416	0.00256231	14
GSE53840	cg27208925	chr16	IRF8	OpenSea	Body	0.503538	0.567681	0.00288538	14
GSE53840	cg12323063	chr17	MAP2K6	OpenSea	Body	0.547103	0.646346	0.000974217	13
GSE53840	cg03037761	chr11	FZD4	N_Shelf	Body	0.781475	0.722092	0.00554626	12
GSE53840	cg06233503	chr11	KCNQ1	Island	Body	0.20684	0.237381	0.0242804	12
GSE53840	cg20364660	chr11	FDX1	S_Shore	Body	0.122146	0.153488	0.000544907	12
GSE53840	cg20825022	chr2	CNTNAP5	OpenSea	Body	0.655321	0.575447	0.000106597	12
GSE53840	cg27009812	chr16	CLDN9	N_Shore	1stExon_5UTR	0.530296	0.597528	0.0230308	12
GSE53840	cg08336300	chr6	SESN1	S_Shore	Body	0.310348	0.386169	0.00485552	11
GSE53840	cg15867829	chr4	PABPC4L	OpenSea	3UTR	0.683232	0.631721	0.00458278	11
