# Supplementary material for: Methylation regulation of Antiviral host factors, Interferon Stimulated Genes (ISGs) and T-cell responses associated with natural HIV control
Source: PLoS Pathog. 2020 Aug 6;16(8):e1008678. doi: 10.1371/journal.ppat.1008678 (PMC7410168; doi:10.1371/journal.ppat.1008678)
Supplement: S5 Table — p-value: Makes reference to the p-value of the regression model (without CD4 counts correction) applied to determine DMPs. CpG positions are ordered according the frequency of selection by random forest model. HIV-High = pVL > 50.000copies/ml. HIV-Low = pVL < 10.000copies/ml. Chr = Chromosome. (XLSX) [file ppat.1008678.s006.xlsx]

## Sheet: TableS5
Dataset	CpG position	Chromosome	Gene	Relation to island	Relation to gene	Mean Beta-value (HIV-Low)	Mean Beta-value (HIV-High)	p-value	FreqMultivariate
GSE140800	cg22930808	chr3	PARP9_DTX3L	N_Shore	5UTR_TSS1500	0.762461	0.559296	0.0315842	873
GSE140800	cg20098015	chr22	ODF3B	S_Shore	TSS200	0.642282	0.499743	0.0117978	840
GSE140800	cg01028142	chr2	CMPK2	N_Shore	Body	0.883509	0.80293	0.00619661	710
GSE140800	cg20939114	chr17	PITPNC1	OpenSea	Body	0.258926	0.332618	0.0170612	654
GSE140800	cg06228828	chr13	DLEU2	N_Shelf	Body	0.6887	0.603714	0.0189926	622
GSE140800	cg02217713	chr7	PRKAR1B	N_Shore	Body	0.708364	0.62204	0.0405113	538
GSE140800	cg10375409	chr1	CD247	N_Shelf	Body	0.714441	0.782647	0.00182359	460
GSE140800	cg15413523	chr5	TCF7	S_Shore	5UTR_1stExon_Body	0.47485	0.538044	0.0188856	456
GSE140800	cg01027405	chr5	IL7R	OpenSea	Body	0.569929	0.679746	0.0466126	452
GSE140800	cg14392283	chr8	LY6E	N_Shelf	3UTR	0.837117	0.761717	0.0222977	388
GSE140800	cg11224765	chr22	ODF3B	S_Shore	TSS200	0.584367	0.477875	0.03084	348
GSE140800	cg08863939	chr2	TLK1	OpenSea	5UTR	0.456159	0.55244	0.019132	327
GSE140800	cg04537602	chr11	CXCR5	OpenSea	Body_TSS1500	0.5331	0.625113	0.0218746	261
GSE140800	cg11477010	chr17	ANKFY1	OpenSea	Body	0.665068	0.731576	0.0116494	249
GSE140800	cg05515866	chr2	FARP2	S_Shore	5UTR	0.711003	0.635703	0.0306104	234
GSE140800	cg01553004	chr14	C14orf4	S_Shore	TSS1500	0.569601	0.64139	0.0391998	166
GSE140800	cg14293575	chr22	USP18	S_Shelf	5UTR	0.723743	0.601764	0.024805	149
GSE140800	cg01623438	chr20	CTSZ	S_Shore	TSS1500	0.661027	0.601901	0.0233866	147
GSE140800	cg13298528	chr11	CXCR5	OpenSea	Body_TSS1500	0.569505	0.665638	0.0113742	134
GSE140800	cg00808969	chr11	USP35_KCTD21	N_Shore	TSS1500_5UTR	0.410985	0.475697	0.0499024	132
GSE140800	cg18338046	chr5	TCF7	S_Shore	Body	0.582975	0.686804	0.0302436	127
GSE140800	cg22763680	chr17	SLFN12L	S_Shore	Body	0.297215	0.228909	0.00237764	114
GSE140800	ch.1.839062R	chr1	RUNX3	OpenSea	Body	0.21961	0.154331	0.0365629	108
GSE140800	cg21686600	chr1	C1orf201	OpenSea	Body	0.649786	0.712738	0.00938644	106
GSE140800	cg03199014	chr1	ITPKB	N_Shore	Body	0.724207	0.796657	0.0441114	85
GSE140800	cg05424831	chr7	ATXN7L1	OpenSea	Body	0.757198	0.819126	0.0123659	83
GSE140800	cg02676052	chr5	LCP2	OpenSea	TSS1500	0.619293	0.673182	0.0419467	73
GSE140800	cg04691264	chr10	LOC387647	N_Shore	TSS1500	0.748721	0.809809	0.0125847	70
GSE140800	cg20781967	chr12	NINJ2	OpenSea	1stExon_5UTR	0.635967	0.732991	0.00961533	69
GSE140800	cg10435235	chr13	ARHGEF7	OpenSea	3UTR	0.741174	0.691222	0.0038548	68
GSE140800	cg19400179	chr3	DZIP3	OpenSea	5UTR	0.371334	0.474506	0.0140447	67
GSE140800	cg06096336	chr2	PSMD1_HTR2B	OpenSea	Body_1stExon_5UTR	0.678309	0.761845	0.0092085	64
GSE140800	cg22036538	chr12	CD27_LOC678655	OpenSea	1stExon_5UTR_Body	0.337952	0.436541	0.00806681	59
GSE140800	cg26567688	chr5	COL4A3BP	OpenSea	Body	0.668973	0.738831	0.0132636	59
GSE140800	cg17118478	chr2	NAB1	OpenSea	Body	0.693718	0.622981	0.0496755	56
GSE140800	cg04858110	chr7	SCRN1	OpenSea	5UTR_Body	0.662147	0.72074	0.0021382	46
GSE140800	cg12042587	chr5	GHR	N_Shore	TSS200	0.218116	0.275244	0.00936222	39
GSE140800	cg07106927	chr1	LY9	N_Shelf	Body	0.813668	0.876526	0.00284091	35
GSE140800	cg08179431	chr6	HFE	OpenSea	TSS1500	0.701947	0.787745	0.0374557	35
GSE140800	cg16589461	chr11	GLB1L2	S_Shore	Body	0.645055	0.70238	0.0278118	29
GSE140800	cg18349022	chr7	ZNF498	OpenSea	Body	0.545799	0.599219	0.0453671	28
GSE140800	cg00950718	chr1	CCDC19	OpenSea	Body	0.464508	0.371724	0.014357	27
GSE140800	cg07405796	chr6	TRIM40	OpenSea	1stExon_5UTR	0.252183	0.190552	0.0315073	26
GSE140800	cg12217560	chr13	TNFRSF19	OpenSea	1stExon_5UTR	0.505288	0.579886	0.0411079	26
GSE140800	cg00082981	chr6	HLA-A	Island	Body	0.490155	0.401382	0.00346185	22
GSE140800	cg00157962	chr1	FAM102B	N_Shore	TSS1500	0.591543	0.653559	0.0158759	22
GSE140800	cg14659511	chr13	DOCK9	OpenSea	Body	0.618099	0.687156	0.0117863	22
GSE140800	cg25289028	chr19	LRFN3	N_Shore	5UTR	0.667261	0.736866	0.0281987	21
GSE140800	cg02385820	chr19	RINL	N_Shore	3UTR	0.711451	0.668534	0.00239445	20
GSE140800	cg15718932	chr1	GBP2	OpenSea	TSS1500	0.493732	0.560652	0.0262014	19
GSE140800	cg08217526	chr14	C14orf64	OpenSea	TSS1500	0.537052	0.604059	0.0360409	12
GSE140800	cg00305585	chr16	IFT140	OpenSea	Body	0.681792	0.751172	0.00463945	11
GSE140800	cg15521790	chr11	MAML2	OpenSea	Body	0.573125	0.490096	0.0339448	11
GSE140800	cg17994788	chr7	C1GALT1	OpenSea	5UTR	0.736893	0.697991	0.00865304	11
