# Supplementary material for: Methylation regulation of Antiviral host factors, Interferon Stimulated Genes (ISGs) and T-cell responses associated with natural HIV control
Source: PLoS Pathog. 2020 Aug 6;16(8):e1008678. doi: 10.1371/journal.ppat.1008678 (PMC7410168; doi:10.1371/journal.ppat.1008678)
Supplement: S1 Data — Fig 1B, Fig 1C, Fig 2A, Fig 2B, Fig 2C, Fig 2D, Fig 3A–3I, Fig 3J–3L, Fig 4A and 4B, Fig 4C and 4D and Fig 5. (XLSX) [file ppat.1008678.s007.xlsx]

## Sheet: Fig1b
CpG position	Estimate	p-value	color	Gene Symbol
cg00001583	0.0542194	0.0180749	red	NR5A2
cg00032366	0.0207334	0.0480966	red	LONP1
cg00032609	0.0391795	0.0311008	red	ATP5E
cg00033516	-0.0395628	0.0104877	blue	FLJ13197_KLF3
cg00034769	0.028347	0.0461869	red	C14orf64
cg00043004	0.0574788	0.049684	red	NOXO1
cg00047694	0.0487962	0.0458211	red	LOC732275
cg00078221	-0.0356545	0.0252742	blue	EIF4EBP3_ANKHD1-EIF4EBP3
cg00080972	-0.0916198	0.0365347	blue	RUFY1
cg00100800	0.0270952	0.0445912	red	ZNF462
cg00114029	-0.061027	0.00693109	blue	DLGAP3
cg00118342	0.0631728	0.00298328	red	UXS1
cg00119811	0.0306692	0.0453046	red	RGNEF
cg00136405	0.0384279	0.0073811	red	IL21
cg00140235	0.0529411	0.00493463	red	EEA1
cg00158683	0.116897	0.00665142	red	COL7A1
cg00161124	0.0346377	0.0451875	red	SLC35F3
cg00164335	0.0842011	0.0389045	red	SELM
cg00184953	0.0400657	0.00316151	red	PSORS1C3
cg00219169	0.0711984	0.0460986	red	DIP2C
cg00248521	0.0364422	0.0332453	red	CASKIN1
cg00257893	0.0354968	0.0440314	red	NHSL1
cg00260201	0.0355653	0.011021	red	PRR15L
cg00261781	-0.0542054	0.0217096	blue	MATN3
cg00280235	0.0389509	0.00859235	red	NRCAM
cg00283283	-0.036216	0.0263358	blue	PCDHGB5_PCDHGC3
cg00293012	-0.0828078	0.00357286	blue	MTMR15
cg00299736	0.0434997	0.0153122	red	CD5
cg00310968	0.076112	0.000886926	red	SPAG17
cg00313914	-0.12857	0.018045	blue	NAV1
cg00329300	-0.112045	0.0194927	blue	TSTD1
cg00340958	-0.0273996	0.0443843	blue	B4GALT5
cg00343633	0.0410106	0.0292553	red	GRIA4
cg00345522	0.0642492	0.0340798	red	NRXN1
cg00350199	0.0804992	0.0185587	red	ACY3
cg00353773	0.0437502	0.0160158	red	CXCL12
cg00363312	0.0390653	0.0268058	red	HIPK2
cg00369376	0.0452233	0.0338143	red	NEUROD1
cg00376816	0.0319399	0.0177521	red	HNRNPL
cg00377653	-0.0622901	0.0323727	blue	GLS2
cg00407457	0.0505577	0.0284965	red	MLLT4_C6orf124
cg00407944	-0.0291639	0.00306044	blue	NOTCH1
cg00409658	0.0276564	0.0336516	red	NHSL1
cg00412772	0.0450485	0.0170422	red	YIF1B_C19orf33
cg00421693	0.0472606	0.00391276	red	TNFAIP8
cg00435173	0.0190197	0.0331964	red	RAB5C
cg00437258	-0.044425	0.0486237	blue	DAGLB
cg00464814	0.0285612	0.0385089	red	ATXN1
cg00478435	0.0997191	0.0249398	red	NECAB3_C20orf134
cg00481259	-0.0833767	0.0189865	blue	DECR2
cg00495303	-0.107286	0.0446477	blue	DLGAP1
cg00500989	0.0490262	0.0219305	red	SMG5_TMEM79
cg00521048	-0.0587594	0.00346899	blue	RCBTB1
cg00526843	-0.0777158	0.039774	blue	HLA-DPB2
cg00539154	0.0237775	0.00558768	red	CAMTA1
cg00551647	0.0362435	0.0442689	red	CYYR1
cg00551679	0.032679	0.0328856	red	FOXF1
cg00555420	0.0499613	0.0195729	red	TAPT1
cg00558718	0.0338612	0.0277978	red	HGD
cg00573330	0.0451118	0.015519	red	ZNF141
cg00573770	-0.0484136	0.00641507	blue	ZEB2
cg00586420	-0.0200988	0.0208197	blue	HOXD3
cg00587228	0.0785728	0.00460315	red	HCN2
cg00589251	0.0388193	0.0162037	red	ACPP
cg00589371	-0.0281196	0.031254	blue	CDH7
cg00592151	-0.0507796	0.032035	blue	HS3ST4
cg00595051	-0.0727908	0.0125997	blue	COPS4
cg00601350	-0.0376264	0.0407083	blue	ZNF879
cg00603097	0.0539497	0.043542	red	FAM69C
cg00609363	0.0379772	0.0462658	red	ZNRD1_NCRNA00171
cg00633520	0.062178	0.0312263	red	CPLX1
cg00636427	-0.0315169	0.0119404	blue	NFATC1
cg00636527	0.0293585	0.0162022	red	GRK6
cg00639286	-0.0306206	0.0337276	blue	ATOX1
cg00660843	0.0633189	0.0154106	red	PDE1B
cg00673202	0.0557662	0.0378091	red	C12orf49_RNFT2
cg00687674	0.0435173	0.0376429	red	MIR548H4_TMEM84
cg00688810	0.0201722	0.036568	red	SHBG_FXR2
cg00699993	-0.0657595	0.000938134	blue	GRIA2
cg00737979	0.0177288	0.0369102	red	LOC340074
cg00741986	-0.0221721	0.0304856	blue	TNIP2
cg00747922	0.0577233	0.0151734	red	RPH3AL
cg00748373	-0.0367803	0.0241287	blue	CDH3
cg00748938	0.0507967	0.0146455	red	PPP4R4
cg00751332	-0.0323981	0.0324945	blue	CABLES1
cg00754357	-0.0368602	0.00326789	blue	ZCCHC11
cg00765312	0.053921	0.0228516	red	ALX1
cg00776960	-0.0830046	0.0024049	blue	IGDCC4
cg00785029	0.0349256	0.030103	red	UMODL1
cg00796416	-0.0971897	0.00196203	blue	SNX22
cg00804078	0.0805329	0.0343869	red	DDO
cg00807197	0.0764009	0.0131487	red	TMEM132C
cg00808969	0.0355164	0.0181512	red	USP35_KCTD21
cg00809164	-0.0512194	0.00215831	blue	MT1L
cg00813752	0.068071	0.0222485	red	CHGA
cg00850683	0.0511741	0.0157597	red	ZNF222
cg00852921	0.0552207	0.0369373	red	EEF1A2
cg00853480	0.0728862	0.0451714	red	ZNF93
cg00855901	-0.0911697	0.0158309	blue	IFI44L
cg00860090	0.0363395	0.0198522	red	ITPKB
cg00873351	0.0418112	0.0171159	red	CD300LB
cg00907842	0.0432116	0.0381885	red	FYB
cg00912580	0.0230925	0.0376395	red	MGAT5
cg00920327	-0.0709997	0.000428688	blue	C6orf155
cg00922200	0.0350359	0.0407802	red	SEMA3A
cg00934232	0.0313164	0.0219697	red	BAALC
cg00965023	0.0371042	0.0298102	red	ZNF833
cg00974941	-0.0746169	0.00620816	blue	C7orf57
cg00991794	0.0471893	0.0187017	red	STL
cg01003599	-0.059866	0.0108833	blue	VASH2
cg01011367	0.0472831	0.0385275	red	ACADSB
cg01011769	-0.0390098	0.0386297	blue	KIAA0182
cg01017773	0.0573986	0.0288349	red	ZNF772
cg01028142	-0.0724394	0.00122654	blue	CMPK2
cg01029685	0.070783	0.0475147	red	PCDHA6_PCDHA2
cg01034993	0.0340211	0.00690794	red	CORO2B
cg01039876	0.0129339	0.0482163	red	TGM5
cg01044637	0.0474555	0.0195396	red	IQSEC1
cg01056135	0.0429238	0.00208114	red	SERPINB13
cg01059398	-0.0632192	0.00193781	blue	TNFSF10
cg01062024	0.031501	0.0133761	red	IMPDH2
cg01069823	0.110415	0.0131974	red	MCM5
cg01078772	-0.0203136	0.0355499	blue	KIF3B
cg01083050	0.0514486	0.014896	red	IGSF21
cg01100525	0.0583471	0.00171271	red	DBNL
cg01100912	-0.044101	0.04112	blue	EFNA5
cg01142721	0.0732554	0.01986	red	LRIT2
cg01162053	-0.0731428	0.0481239	blue	SLC23A2
cg01168584	0.0262874	0.0368712	red	EMILIN2
cg01190666	-0.0340527	0.0304902	blue	PRIC285
cg01192051	-0.0351085	0.0397211	blue	POLG
cg01212326	0.0538447	0.0354782	red	POU2AF1
cg01219924	-0.0412147	0.014805	blue	FLJ90757
cg01229865	-0.0443924	0.0433179	blue	ATP11A
cg01234248	0.0411981	0.0272203	red	RASSF8
cg01245268	0.0266737	0.0191709	red	RAP1GAP2
cg01274826	-0.0377906	0.0452982	blue	ZNF709
cg01286930	0.0988722	0.00210078	red	SPTBN1
cg01290568	0.0282497	0.00488161	red	IL1B
cg01295249	0.0670927	0.0244886	red	NCK2
cg01295539	0.0167867	0.0280337	red	TLN2
cg01324474	-0.0414124	0.049904	blue	GPR84
cg01333080	0.0418517	0.0404728	red	ECE2
cg01373166	0.0317855	0.0173123	red	ADORA2A
cg01392544	0.0481071	0.045956	red	CACNB2
cg01396157	0.0302573	0.0456767	red	CD247
cg01400685	-0.0616599	0.0111603	blue	FADS2
cg01402994	-0.0689778	0.031666	blue	FDFT1
cg01412762	0.120193	0.00464285	red	ALK
cg01418188	0.0354244	0.0171826	red	OSBPL5
cg01418291	0.0570937	0.0167643	red	KCNQ3
cg01423393	-0.110604	0.039926	blue	KIAA1875
cg01425762	-0.0334845	0.0270331	blue	CMIP
cg01455550	0.0598119	0.0122588	red	KRT40
cg01465596	-0.0439271	0.0319737	blue	HIVEP3
cg01495509	0.0362966	0.0398053	red	KCNIP1_KCNMB1
cg01498832	-0.0617446	0.0158586	blue	RPTOR
cg01501819	0.0348405	0.0255252	red	KCNA7
cg01502396	-0.0548161	0.00140091	blue	MDK
cg01525376	0.0328513	0.010847	red	LCK
cg01534390	0.0299039	0.036356	red	SLC7A7
cg01546568	-0.0254326	0.0211644	blue	CTNNA2
cg01546820	0.0139854	0.0349795	red	TEAD3
cg01557297	-0.0553986	0.0344032	blue	SLC22A17
cg01575590	0.111803	0.0439402	red	KCNQ2
cg01595870	0.0343467	0.0256433	red	PLAGL1
cg01603912	-0.0305544	0.0337626	blue	BANP
cg01611777	-0.0278093	0.0184096	blue	MAP4K4
cg01623438	-0.0260111	0.0227785	blue	CTSZ
cg01641371	0.0397907	0.0466529	red	SARM1
cg01668281	0.0626843	0.0195025	red	CLDN14
cg01672943	0.0429521	0.0129529	red	PAX9
cg01679206	0.12977	0.000634661	red	WBSCR27
cg01697732	0.0558756	0.0078273	red	FAM20A
cg01698298	-0.0512498	0.0339267	blue	VWCE
cg01712428	-0.0406715	0.0140622	blue	STX1A
cg01714284	-0.0579217	0.0285778	blue	ACSL1
cg01720228	0.0390416	0.0228436	red	SMTNL2
cg01723291	0.0599185	0.0499917	red	HLA-H
cg01761968	0.0785781	0.0201209	red	PIWIL1
cg01765545	0.0598371	0.0142163	red	SSBP2
cg01766396	0.0286343	0.0236831	red	RFTN2
cg01774027	0.0279496	0.0166809	red	ARID3A
cg01777341	-0.0491405	0.0108945	blue	GALNT6
cg01778345	0.313099	0.0206501	red	GDAP2
cg01785359	0.0602183	0.0314253	red	PLEKHA2
cg01787285	-0.0484306	0.0396654	blue	SKI
cg01793449	-0.0489112	0.0305562	blue	KIAA0495
cg01794926	0.0399432	0.0237189	red	SLCO3A1
cg01802532	-0.0442372	0.0457225	blue	NMU
cg01832005	-0.0436145	0.0141035	blue	C3orf14
cg01837846	0.0363475	0.0300783	red	KLHL29
cg01842720	0.0429391	0.0349099	red	PPFIBP2
cg01877606	0.0510592	0.0471377	red	LNX1
cg01896119	-0.051313	0.0343216	blue	GSG1L
cg01907837	0.0484483	0.0397973	red	RNF8
cg01930676	0.0378057	0.0137803	red	MRPL1
cg01937701	-0.0952396	0.0427995	blue	DHRS4_C14orf167
cg01939477	0.0416293	0.031679	red	MIR129-2
cg01951420	0.0803666	0.0305582	red	IQCB1_EAF2
cg01992382	0.0690124	0.0422611	red	TNXB
cg02009651	0.0406639	0.00642838	red	AREG
cg02010852	0.0238308	0.0303727	red	CRB2
cg02031397	-0.0645153	0.037699	blue	HIVEP3
cg02067584	-0.0322884	0.0304268	blue	C17orf59
cg02072104	0.0344307	0.0176748	red	NSUN6
cg02086790	-0.0796682	0.00291912	blue	AXIN1
cg02088996	0.0301064	0.041088	red	LOC285954
cg02092790	0.0406388	0.000490153	red	KRT23
cg02096793	0.0308747	0.00825268	red	MFSD7
cg02115302	0.0274297	0.00622694	red	NSMCE1
cg02116612	0.0707108	0.000750967	red	MGLL
cg02116768	-0.0425219	0.0120556	blue	FOXK2
cg02136620	-0.0904581	0.0472025	blue	RUFY1
cg02150354	-0.0315107	0.0142804	blue	FLJ42709
cg02169857	-0.0934146	0.0339175	blue	NCRNA00116
cg02193283	-0.0417165	0.0309508	blue	ACSF3
cg02202980	0.0469444	0.0219531	red	C3orf15
cg02213139	0.0610127	0.0136859	red	WDR63
cg02215171	-0.045333	0.00179212	blue	HERC5
cg02217713	-0.0445389	0.00278086	blue	PRKAR1B
cg02221302	-0.0520599	0.0159512	blue	C3orf14
cg02228492	0.0494272	0.000869339	red	HS3ST3B1
cg02231590	-0.0439428	0.00587017	blue	ITM2C
cg02237119	0.0539719	0.038772	red	WBSCR27
cg02240030	-0.0427066	0.00503809	blue	MAD1L1
cg02240539	0.0185375	0.00927779	red	KIAA1199
cg02243785	0.0366218	0.0176538	red	LPHN2
cg02250046	0.0741783	0.00277963	red	CPN1
cg02271943	-0.064608	0.0488078	blue	COMTD1
cg02297838	-0.0385584	0.0366009	blue	MIR19A_MIR17HG
cg02299189	0.0395481	0.0253937	red	AAAS
cg02307823	0.0276601	0.0178739	red	PTEN
cg02308232	-0.0240359	0.0494776	blue	KDM6B
cg02315315	0.0204996	0.000237839	red	LOC100134259
cg02315971	0.0506775	0.0347349	red	AASS
cg02329527	0.03565	0.0131084	red	EFHB
cg02331830	-0.0717743	0.0399191	blue	PLEC1
cg02337836	-0.0613961	0.0381912	blue	GSTM2
cg02339078	0.0473755	0.0256844	red	LOC100129716_ARRDC3
cg02341503	-0.0240889	0.0201512	blue	ZMYND8_LOC100131496
cg02344606	0.031538	0.0308852	red	IFRD1
cg02348449	0.0271206	0.0386327	red	ZSCAN18
cg02364826	0.0318133	0.0198618	red	FEM1C
cg02367316	0.0669481	0.0143704	red	POU6F2
cg02385820	-0.0360971	0.010679	blue	RINL
cg02390115	-0.046579	0.0432757	blue	NBPF3
cg02407048	-0.0763277	0.00776841	blue	PION
cg02417427	-0.0241129	0.028905	blue	SERINC5
cg02420069	0.0750028	0.00915741	red	MYO7A
cg02425416	0.0518575	0.0453369	red	IGF2AS_INS-IGF2
cg02426464	0.0235315	0.0327136	red	SLC43A2
cg02452435	0.140384	0.0220305	red	COG1
cg02466815	0.0316739	0.0190983	red	HOXD1
cg02483661	0.0801195	0.0447989	red	HES5
cg02493846	-0.0427746	0.0112323	blue	LOC100132111
cg02503763	0.0981514	0.00013393	red	MGLL
cg02505177	0.032514	0.0158149	red	MGEA5
cg02518216	0.0321154	0.0141955	red	NUAK1
cg02523844	-0.0317472	0.0286488	blue	MAGI2
cg02534363	-0.0892182	0.0279053	blue	NBEAL2
cg02535060	0.0591085	0.0494274	red	LRRC27
cg02535219	0.0401595	0.0411911	red	ZC3H7A
cg02538772	0.0175159	0.0389794	red	SND1
cg02556928	0.0334782	0.0193013	red	CSF2RB
cg02565993	0.043169	0.0486291	red	FIBIN
cg02570354	0.0280835	0.0135034	red	OSBPL10
cg02578087	-0.063943	0.0205352	blue	C3orf32
cg02586212	-0.0759669	0.0245203	blue	RGS1
cg02586712	-0.0313763	0.0107602	blue	EHD4
cg02602010	0.0211365	0.0499382	red	TCF23
cg02607340	-0.0646437	0.0153003	blue	ACHE
cg02613418	0.0576449	0.0117587	red	ITGA11
cg02627227	-0.0606863	0.0128755	blue	AGPAT4
cg02631126	-0.112185	0.00973444	blue	ZSCAN12L1
cg02639359	0.0339365	0.0233197	red	FCHO1
cg02642822	0.0350128	0.0387173	red	LOC404266
cg02673417	-0.021964	0.0440498	blue	MAP3K5
cg02676052	0.0315922	0.035157	red	LCP2
cg02679745	-0.034171	0.0205835	blue	C9orf139_FUT7
cg02688650	-0.0844233	0.0062502	blue	HLA-F
cg02690159	0.0473096	0.00920173	red	ENKUR_THNSL1
cg02692511	-0.0890014	0.0349394	blue	WDR45L
cg02696517	-0.0576528	0.0116477	blue	MTMR15
cg02705835	0.0445601	0.0230649	red	CCDC71
cg02711397	-0.0633808	0.0398236	blue	RINL
cg02758247	0.0513634	0.0497526	red	CDH20
cg02759110	0.0500352	0.0202921	red	UCP1
cg02774542	0.0939886	0.0179664	red	RGL3
cg02788021	-0.0323161	0.0372073	blue	KATNAL1
cg02789394	0.0420913	0.0177843	red	FYN
cg02794358	-0.0502469	0.00728045	blue	SPTBN1
cg02798144	-0.0487458	0.0062563	blue	MATK
cg02825728	0.0366562	0.00581406	red	CLDN17
cg02837301	0.0233053	0.0297651	red	DOK2
cg02840367	-0.0611728	0.0178741	blue	FDFT1
cg02842382	0.0355244	0.0276925	red	HIBADH
cg02854554	-0.0427959	0.0396836	blue	FAM46C
cg02855778	0.0503444	0.000461325	red	PTPRN2
cg02866106	0.0443613	0.0431472	red	CHRM2
cg02871021	0.0196687	0.0109252	red	MRVI1
cg02872426	0.0830199	0.019283	red	DDO
cg02882979	-0.090451	0.0154605	blue	MIR487B_MIR539
cg02894944	0.040554	0.00236049	red	MALL
cg02900213	0.0570048	0.00338072	red	HTATIP2
cg02901723	0.0486274	0.0202095	red	FAM190A
cg02907098	0.0288777	0.011488	red	ANO2
cg02918910	-0.0445818	0.00481784	blue	MLLT11_CDC42SE1
cg02938303	-0.0519421	0.0367061	blue	CDCP1
cg02963119	-0.106574	0.0253052	blue	DECR2
cg02963866	0.053374	0.00875435	red	FAM189A1
cg02964324	0.113602	0.0426549	red	HECW1
cg02966332	0.032443	0.0481439	red	LIME1
cg02978184	0.092824	0.00049869	red	ADCY5
cg02987832	-0.0523944	3.59639e-05	blue	PSMA6
cg03012544	0.0524027	0.00352803	red	NEFM
cg03024372	0.0563842	0.0335678	red	FAM83B
cg03035167	0.0204919	0.0470018	red	SPATS2L
cg03037761	0.0247611	0.00663136	red	FZD4
cg03043696	-0.0303911	0.0226621	blue	GNB1
cg03047995	0.0324573	0.0217459	red	FITM1
cg03048432	0.074753	0.002922	red	NIN
cg03049863	0.0579371	0.0198243	red	YIF1B_C19orf33
cg03078006	0.0608677	0.0456557	red	TMPRSS6
cg03128972	-0.0767231	0.0154973	blue	EPN2
cg03130180	0.0592192	0.0153718	red	RPP21
cg03148858	-0.0440668	0.0230182	blue	TLE2
cg03163878	0.0490537	0.0483715	red	RAB43
cg03186440	0.0388822	0.00912551	red	CBFA2T3
cg03196720	-0.0607074	0.0399686	blue	SCNN1A
cg03199926	-0.0985668	0.000723826	blue	OSBPL2
cg03216085	0.0550214	0.00960728	red	FANCF
cg03226887	0.0620887	0.00980281	red	CREB5
cg03250220	-0.11331	0.0227375	blue	NCRNA00116
cg03253303	0.0294926	0.0162215	red	RAB11FIP4
cg03254067	0.0441861	0.0187288	red	CLNK
cg03254137	-0.04756	0.00116867	blue	RAI1
cg03270881	-0.0740911	0.00170464	blue	TMSB10
cg03308839	-0.0263272	0.0136231	blue	NDE1_MYH11
cg03316101	0.0427608	0.00705731	red	OR52M1
cg03318469	-0.0413582	0.0173291	blue	LRRC47
cg03318695	-0.0928703	0.0166502	blue	C6orf155
cg03321592	0.0721374	0.00975437	red	HTR6
cg03322334	0.0697296	0.0300766	red	WBSCR27
cg03340408	0.041536	0.0277362	red	NAV1
cg03343128	0.0385589	0.0201259	red	C1orf150
cg03358592	0.0666699	0.0234913	red	KANK1
cg03364381	-0.0755321	0.013479	blue	NCRNA00111
cg03369432	0.0499639	0.000224824	red	MIR340_RNF130
cg03385548	0.0540421	0.000784263	red	BOD1L
cg03388043	0.0266916	0.00954255	red	CCDC57
cg03388409	0.0491007	0.00298676	red	TP53BP2
cg03408945	-0.0206257	0.0305517	blue	C16orf68
cg03420713	0.0551172	0.0314086	red	FBXL16
cg03438773	-0.0288754	0.0229002	blue	NHEJ1
cg03441461	0.0368477	0.0445475	red	MRPS18B_PPP1R10
cg03452168	0.033627	0.0457165	red	RAG2_C11orf74
cg03452174	-0.0273415	0.0344728	blue	RAB34
cg03455418	0.0542174	0.0482137	red	MUC12
cg03458096	0.0380822	0.00233085	red	DOCK1
cg03461967	0.0491886	0.0340155	red	TP53I13
cg03462171	-0.0538753	0.0194159	blue	CRAMP1L
cg03464514	-0.0277711	0.0301086	blue	PTN
cg03465861	0.0314623	0.0420519	red	ISL2
cg03482458	-0.0964149	0.0369669	blue	CN5H6.4_GTSE1
cg03483150	0.0498691	0.0237283	red	PENK
cg03507326	-0.0277153	0.0421039	blue	LOC100128788_SRRM2
cg03514239	0.0399325	0.00299327	red	S100A9
cg03517083	0.0781956	0.00885517	red	CHST5
cg03518202	0.0441022	0.0120222	red	ZSWIM5
cg03519157	-0.0494858	0.00702501	blue	DGKZ
cg03548384	-0.0527535	0.0400201	blue	ATP2C2
cg03559915	0.0238729	0.0349025	red	RPS6KB2
cg03562414	-0.0768104	0.0263183	blue	ZNF577
cg03566142	-0.0556163	0.0214282	blue	MT1G
cg03566174	0.0364415	0.0244509	red	MAL
cg03571225	0.0509311	0.0143061	red	TRIM25
cg03613077	0.0453984	0.0192232	red	RGS7
cg03626208	0.0222554	0.0244329	red	CACNA1C
cg03640051	-0.031567	0.0172485	blue	ATP8A1
cg03650189	0.0692379	0.0242049	red	ICAM5
cg03666597	-0.0370073	0.0182799	blue	CUX1
cg03695666	0.0773849	0.00227521	red	ZNF607
cg03716936	-0.0486644	0.0118819	blue	HMX2
cg03732087	0.0716599	0.0179862	red	AGBL4
cg03745383	0.0652718	0.0310846	red	ACCN1
cg03746834	-0.0241823	0.00994997	blue	PNOC
cg03748376	0.264727	0.0284529	red	OR2L13
cg03757145	-0.041394	0.0310666	blue	CDKL2
cg03765041	-0.0958042	0.00296679	blue	ESYT2
cg03767031	-0.0960211	0.00681248	blue	MTMR15
cg03790908	-0.0419765	0.00713868	blue	ABCC8
cg03800150	0.059126	0.00227669	red	GIMAP7
cg03800588	0.0820692	0.000889865	red	POLR2J2
cg03834567	-0.0587091	0.035248	blue	TNS1
cg03857664	0.0253605	0.0339914	red	SH3PXD2B
cg03884592	-0.0929237	0.0138326	blue	HIVEP3
cg03888592	-0.0312109	0.0305304	blue	HDAC7
cg03904042	0.182848	0.00918833	red	NECAB3_C20orf134
cg03905757	0.0388491	0.00622847	red	KCNQ1
cg03915055	-0.0623911	0.0065577	blue	CYTIP
cg03920003	-0.0891977	0.0228708	blue	ADAR
cg03938978	0.129664	0.00471071	red	IL18RAP
cg03939054	-0.0409929	0.020005	blue	MAML2
cg03958426	-0.0352024	0.0136094	blue	MAPKAPK2
cg03992114	0.0690262	0.0183617	red	ATP11A
cg03994018	0.0583392	0.0135239	red	ZNF703
cg03995300	0.0689506	0.0420794	red	ZNF232
cg04000159	0.037581	0.0332973	red	ATP6V1H
cg04002794	-0.0458029	0.0496433	blue	FNDC3B
cg04048259	0.0462878	0.0055882	red	EDN3
cg04051565	0.0362437	0.0387391	red	MYO3B
cg04056576	-0.0444807	0.0226177	blue	PPM1L
cg04061411	0.0250033	0.0102118	red	SH2D7
cg04063345	0.0549515	0.041834	red	ESR1
cg04064583	0.0649	0.00851274	red	ABCG2
cg04068042	0.0717372	0.0210215	red	CTGF
cg04071779	-0.0375362	0.0459547	blue	NOD1
cg04079206	0.0572645	0.021716	red	LOC340508
cg04087207	0.030537	0.00558214	red	C20orf186
cg04105966	-0.0709128	0.0420171	blue	ADCYAP1
cg04108127	-0.0387906	0.0225813	blue	AIDA_C1orf58
cg04109883	0.0344206	0.0102799	red	C10orf72
cg04109898	0.0716107	0.0141843	red	HCG9
cg04110105	-0.0455609	0.0331647	blue	CCR2
cg04123409	0.0627414	0.0255451	red	SDS
cg04125962	-0.034012	0.0321534	blue	GTF3C1
cg04128746	-0.0912132	0.00246255	blue	FAM196A_DOCK1
cg04144611	-0.0509849	0.0135982	blue	C1orf96
cg04163638	0.0318	0.0123989	red	FAM49A
cg04171065	0.0421388	0.0166902	red	LRFN5
cg04179952	-0.232095	0.00190154	blue	NAV1
cg04183425	-0.0352494	0.0357317	blue	ASF1A
cg04188351	0.0479179	0.0410996	red	CD59
cg04188362	0.0482965	0.0446652	red	MLLT10
cg04202620	-0.0269957	0.0392691	blue	ARHGEF10
cg04209913	0.0343284	0.0456936	red	GDNF
cg04214459	-0.0662566	0.00274012	blue	PTPRC
cg04218899	0.0486829	0.00178059	red	LAMC2
cg04225089	0.063936	0.0422614	red	TRIM47
cg04225775	-0.0371995	0.0131412	blue	HMHB1
cg04227007	0.100952	0.0291459	red	LOC284412
cg04245057	0.0459611	0.028807	red	TBX2
cg04256347	0.0762525	0.00156543	red	TBC1D9
cg04264070	0.0562885	0.0330657	red	TMEM190
cg04266607	-0.0487242	0.0188011	blue	JAZF1
cg04270835	0.0477452	0.0126295	red	SLC17A6
cg04276536	-0.0311632	0.0356734	blue	CCDC102A
cg04276626	-0.0367631	0.0450567	blue	MIR21
cg04276750	-0.1292	0.0176551	blue	HLA-H
cg04287574	-0.198301	0.00179652	blue	NAV1
cg04290586	0.0513505	0.0233537	red	ASCL4
cg04309025	-0.055608	0.0130639	blue	ARL4D
cg04315692	-0.0265093	0.0490024	blue	TREH
cg04319611	0.0351776	0.0156427	red	FNDC3B
cg04324615	-0.0758546	0.00555231	blue	FBLN7
cg04330326	-0.0191024	0.0428156	blue	SGTA
cg04330631	0.0552741	0.0133658	red	TAF8
cg04355093	0.0641382	0.0384418	red	WDFY3_C4orf12
cg04363281	0.0239522	0.000939294	red	LOC84931
cg04364695	0.127346	0.0253051	red	ZMAT4
cg04384112	-0.065848	0.00664874	blue	CFDP1
cg04399899	0.0443676	0.00554065	red	RAPGEF2
cg04410989	-0.051826	0.0271577	blue	SAMHD1
cg04458159	-0.0998795	0.00334644	blue	HLA-H
cg04487479	-0.0581544	0.0161532	blue	COL9A1
cg04495270	-0.0638002	0.030943	blue	NT5M
cg04499514	-0.0419573	0.0297148	blue	C3AR1
cg04507071	-0.0619145	0.00534815	blue	C10orf90
cg04513006	0.0694596	0.0215447	red	ESRP2
cg04537602	0.029689	0.035759	red	CXCR5
cg04540406	-0.034297	0.00648668	blue	SHCBP1
cg04557544	0.0589931	0.0116065	red	SHISA9
cg04567334	0.0145091	0.043081	red	CDH23
cg04567445	0.0560218	0.00493418	red	DNAJC6
cg04573316	0.0582618	0.0110702	red	MIR519D
cg04590184	0.064414	0.0111504	red	RNF135
cg04598292	-0.0485286	0.00340927	blue	NCAPG2
cg04605681	-0.0271428	0.0228376	blue	SH3TC1
cg04611801	-0.0256992	0.0189433	blue	BZRAP1
cg04661382	0.0689828	0.0220576	red	C11orf87
cg04664153	0.0459958	0.0330987	red	GPR39
cg04685253	-0.0205303	0.0202477	blue	PRR12
cg04688351	-0.056695	0.0199509	blue	PAX3
cg04694209	-0.0300452	0.025614	blue	C16orf81
cg04715503	0.0911535	0.0249505	red	CLDN9
cg04737087	0.0440257	0.0407054	red	ANKRD53
cg04738237	0.0357972	0.0173686	red	GLI2
cg04747226	0.0456732	0.0416774	red	GRIA4
cg04747619	0.0356415	0.00838084	red	DEFA5
cg04749873	-0.0299711	0.0171536	blue	NCOA2
cg04774043	0.033313	0.0387322	red	SFXN2
cg04784410	0.0716436	0.00419839	red	SNORD113-4
cg04798314	0.290162	0.0390606	red	SMYD3
cg04812189	0.0464584	0.0269524	red	GPR156
cg04830357	-0.090794	0.00107547	blue	PCDHGA1_PCDHGA2
cg04839761	0.0558455	0.0295421	red	PPP1R3C
cg04849985	0.0427811	0.0263429	red	GNG12
cg04858110	0.0265016	0.0195968	red	SCRN1
cg04884118	0.0254319	0.00550888	red	A2ML1
cg04899175	0.0469562	0.00122185	red	NOS1
cg04901835	0.052194	0.0181924	red	SLC2A5
cg04912843	0.0451152	0.0478763	red	GIPC2
cg04916289	0.107494	0.00170177	red	MAGOH
cg04921068	0.0618995	0.00133655	red	PPM1L
cg04923875	0.0361037	0.0474604	red	TNR
cg04924511	-0.0233537	0.012634	blue	GHRLOS_GHRL
cg04925261	0.0158011	0.0175083	red	OR2H2
cg04935121	-0.0956655	0.00284272	blue	MACROD1
cg04940329	0.0287215	0.0239925	red	KRT23
cg04940570	0.0664933	0.0164124	red	TEAD1
cg04944931	-0.0681042	0.0213565	blue	COMTD1
cg04951822	-0.0428095	0.0440178	blue	OAS1
cg04954680	0.0412059	0.0409116	red	LRRC3B
cg04975481	0.0828355	0.0196917	red	MICB
cg04980428	-0.0248526	0.045663	blue	MAN1C1
cg04985396	-0.0274276	0.0343129	blue	NEGR1
cg04996219	0.0679787	0.012294	red	CTNND2
cg05006449	-0.0321523	0.0434194	blue	OSCAR
cg05008898	0.028303	0.0124509	red	COL23A1
cg05011258	0.0535622	0.0145331	red	LRRC36_KCTD19
cg05035456	0.0553622	0.0375346	red	ADAM33
cg05045335	0.0366938	0.0204172	red	RERE
cg05046305	-0.0587614	0.027989	blue	PCDHGA2_PCDHGA1
cg05054115	-0.083993	0.0270051	blue	DHRS4_C14orf167
cg05074138	-0.0302645	0.00981116	blue	CTLA4
cg05075118	0.0473956	0.0463733	red	TMEM108
cg05079779	-0.0455534	0.0262138	blue	CBWD2_LOC440839
cg05084827	0.11695	0.00612408	red	C2orf63
cg05102552	-0.0603005	0.0475619	blue	NRBP1
cg05135541	0.0243073	0.0479472	red	VPS45
cg05156137	0.0773802	0.0219103	red	RCAN1
cg05163071	-0.0432001	0.00803232	blue	RETNLB
cg05178291	0.0236227	0.0396912	red	SAA1
cg05185784	0.159489	0.0033508	red	DEF8
cg05185926	0.0509088	0.0173455	red	ARHGAP26
cg05191076	-0.0427107	0.0420621	blue	EPHA5
cg05193538	-0.0255243	0.0098069	blue	MAN1C1
cg05223591	0.0411568	0.0140977	red	ATP5G3
cg05225461	-0.0537772	0.0358778	blue	C5orf30
cg05229965	0.0297105	0.0293933	red	ADAM12
cg05237374	0.0642385	0.00520076	red	GPHN
cg05246100	0.0176665	0.0218233	red	EGFR
cg05251676	0.0718503	0.0082143	red	EGFLAM
cg05266212	-0.0397929	0.0260861	blue	TBX21
cg05301188	-0.0853196	0.0241589	blue	KLF11
cg05313129	0.0562659	0.0244429	red	C8orf71
cg05326274	0.0538032	0.00894171	red	NPAS3
cg05337694	0.110724	0.00390867	red	C6orf125
cg05338433	0.0510509	0.0305096	red	CD1D
cg05354479	0.0509438	0.0379441	red	MAP3K9
cg05356662	-0.0601794	0.0148195	blue	MATK
cg05358170	0.0437746	0.0235721	red	HLA-F
cg05370662	0.0839441	0.0349912	red	ST3GAL3
cg05371506	0.0340952	0.00518435	red	TSPAN1
cg05372113	-0.0480872	0.0224678	blue	CYP2A13
cg05379634	-0.0448167	0.022176	blue	KLF16
cg05423393	-0.0482781	0.0205088	blue	TRAF3IP2
cg05432003	-0.059874	0.0266765	blue	IFITM1
cg05454619	0.0479327	0.0459633	red	ODZ4
cg05458220	0.0448028	0.0187354	red	ADNP2
cg05463589	0.125258	0.000152276	red	IL17C
cg05467716	0.0224251	0.0341899	red	LOC146880
cg05468028	-0.0973806	0.0467038	blue	RWDD2B
cg05480370	0.0314849	0.0312009	red	SPOCK1
cg05487207	0.0462784	0.0467812	red	SLC39A14
cg05493407	-0.116592	0.0429405	blue	43891
cg05495351	0.0419292	0.0299392	red	NRXN1
cg05505459	-0.109129	0.0442253	blue	C1orf170
cg05508084	-0.0353807	0.0289393	blue	ZNF667
cg05524246	0.0319788	0.0385426	red	OLFML2B
cg05524529	-0.0488219	0.00971234	blue	C1QTNF2
cg05546044	0.0297536	0.0198628	red	MAPK1
cg05552874	-0.0696591	0.0040922	blue	IFIT1
cg05563672	0.0371439	0.0485498	red	TMPRSS2
cg05568549	-0.0467345	0.0150956	blue	CCND3
cg05578055	0.0388209	0.0464785	red	FGF20
cg05580073	-0.0331554	0.00846377	blue	CYTSA
cg05595692	0.0458941	0.00653495	red	HK2
cg05597836	0.0352112	0.0209786	red	DLX5
cg05623526	0.0362447	0.0121853	red	KCNQ1
cg05626013	-0.0759843	0.00173917	blue	CTNNA3_LRRTM3
cg05630272	0.111448	0.00104912	red	ADARB2
cg05648510	-0.024942	0.0273295	blue	ABR
cg05653887	-0.0316612	0.0353479	blue	CELSR1
cg05657488	0.0372467	0.019381	red	PLK1
cg05666055	0.0384881	0.0246383	red	C12orf77
cg05667818	0.0327597	0.0147596	red	ST7_ST7OT2
cg05689582	0.0237989	0.019139	red	C2orf57
cg05709657	-0.123343	0.0230954	blue	CLDN10
cg05731808	-0.0346781	0.034316	blue	ITGA6
cg05752786	-0.0509179	0.0418677	blue	SYT2
cg05754819	-0.0508194	0.032105	blue	KCNMA1
cg05757530	0.0391911	0.0327729	red	NLRC5
cg05769169	-0.0312676	0.0104226	blue	EGLN3
cg05774978	-0.0444584	0.0400734	blue	PDIA3P
cg05776704	-0.0616272	0.0198153	blue	WWTR1
cg05779786	0.0782945	0.0046422	red	AGAP1
cg05798637	0.0468744	0.0151521	red	ZBTB11_LOC100009676
cg05807991	-0.0636479	0.0395578	blue	TRAM1L1
cg05818394	0.0302477	0.0142515	red	HMGB1
cg05828925	-0.0505217	0.0228332	blue	FLJ14107_BIN3
cg05875700	0.335421	0.0267422	red	ERICH1
cg05879418	0.0366658	0.0303941	red	CDC20B_GPX8
cg05883128	-0.0884986	0.00266034	blue	DDX60
cg05884192	0.0705497	0.00324236	red	NID2
cg05917460	0.0325033	0.0300027	red	PAX9
cg05932702	0.0842599	0.00022058	red	RAB21
cg05966699	0.0398535	0.0183157	red	C3orf52_MIR567
cg05973772	0.0813863	0.00427485	red	TRIM2
cg05979484	0.0567122	0.0483353	red	LANCL2
cg05981033	0.0248119	0.00685426	red	MTHFSD_FLJ30679
cg05981394	-0.0365246	0.00652012	blue	CD19
cg05983405	-0.0528498	0.000612354	blue	PRF1
cg05992079	0.0455674	0.00545594	red	SIT1
cg05994974	-0.0536142	0.022523	blue	PARP12
cg06015834	0.0675089	0.00604124	red	DOC2A
cg06029700	-0.0642117	0.0214341	blue	SCNN1A
cg06040872	0.0194669	0.0327379	red	CCL18
cg06064179	0.0296367	0.0147073	red	PLEKHM1P
cg06064964	0.0489389	0.0493941	red	PRIC285
cg06071033	0.0683898	0.0239507	red	HCN4
cg06083252	-0.0298802	0.0423069	blue	RUFY2
cg06092310	-0.0254741	0.00557484	blue	MAN1C1
cg06095752	-0.0262801	0.0350863	blue	MAP4K4
cg06098530	-0.0447998	0.0129362	blue	MYST4
cg06110802	0.0496398	0.0328588	red	RPS3A
cg06117341	0.0588572	0.0492004	red	CLDN9
cg06143522	0.0614332	0.00397061	red	SLITRK5
cg06153925	-0.0536297	0.0392318	blue	RPTOR
cg06159486	0.045693	0.0369698	red	CACNB2
cg06164260	-0.0244297	0.0227047	blue	BCL6
cg06172950	-0.031148	0.0414157	blue	COG3
cg06185146	0.0673971	0.0376482	red	SYNPR
cg06196379	0.0325486	0.00249749	red	TREM1
cg06204062	0.0475099	0.00186643	red	LSAMP
cg06204938	0.0617075	0.00927678	red	NCOR2
cg06210147	-0.0436733	0.0157243	blue	STAT5B
cg06211724	0.0397157	0.0044628	red	LAMC2
cg06221963	0.126348	0.0488086	red	KCNN3
cg06223162	0.107621	0.0417392	red	GPR88
cg06226384	0.0327645	0.048689	red	CACNG5
cg06232205	0.0272401	0.00768464	red	GPR176
cg06233503	0.0456122	0.00829224	red	KCNQ1
cg06237487	-0.0391497	0.0346477	blue	SLC6A16
cg06259025	0.107443	0.0211195	red	THSD1P
cg06297958	-0.0636503	0.0372531	blue	PLEKHG4
cg06298205	0.0292626	0.0241102	red	FAM12A
cg06301252	-0.180201	0.0491299	blue	PTPRN2
cg06317209	0.0228401	0.0126268	red	AVIL
cg06321596	-0.035172	0.0104055	blue	XYLT1
cg06325565	0.0196892	0.0144233	red	MACROD1
cg06327732	-0.0319659	0.0286096	blue	CD86
cg06337557	0.0696893	0.022187	red	MTNR1B
cg06339924	-0.0426028	0.0304194	blue	TRIM42
cg06348038	0.03037	0.0373596	red	IL20
cg06366791	0.134818	0.00337828	red	ATG4C
cg06383022	0.0654409	0.0388005	red	TEKT4
cg06398236	0.040297	0.0327735	red	DAPP1
cg06398251	-0.0224869	0.0462332	blue	EIF4G1
cg06412669	-0.057612	0.0167374	blue	RPTOR
cg06413398	0.119539	0.00153885	red	DDO
cg06463958	-0.0550199	0.00956851	blue	T
cg06471402	0.0681135	0.0399912	red	CDH15
cg06484232	-0.0482993	0.0190552	blue	OR52E4
cg06500079	0.0609299	0.0144485	red	VPS53
cg06525347	0.0462979	0.0346265	red	EYA4
cg06528575	-0.0368739	0.0349962	blue	FAIM3
cg06556497	0.0613262	0.0495642	red	ATP9B
cg06557127	0.0604112	0.0187194	red	METT10D
cg06563943	0.0613457	0.037803	red	COG1
cg06565641	0.0739613	0.0124038	red	TRAPPC9
cg06569019	-0.0560473	0.00985559	blue	TMC7
cg06572465	0.0546552	0.041387	red	PCDHGA4_PCDHGA9
cg06574335	-0.0785886	0.0021388	blue	LYPD6B
cg06578111	0.0216431	0.0105472	red	HDAC11
cg06580884	0.0518055	0.0226634	red	KLHL18
cg06585893	0.0618739	0.0334251	red	CAPN9
cg06603074	-0.0351659	0.0265143	blue	ZCCHC2
cg06615152	0.0638938	0.0143831	red	AMH
cg06617636	0.0303932	0.0446535	red	ZFP36L1
cg06627617	0.0895822	0.0435309	red	ASAP2
cg06632762	-0.0525517	0.0435313	blue	GSTM1
cg06637774	0.0444179	0.0153168	red	P2RY6
cg06642617	0.0515114	0.00872467	red	CCT7_C2orf7
cg06643466	0.0410052	0.0243293	red	CARD11
cg06646780	-0.0530757	0.0117315	blue	C6orf191
cg06651180	-0.0770033	0.0437856	blue	CUX1
cg06686226	0.0445778	0.0280664	red	CHRNA4
cg06700209	-0.0260908	0.0371159	blue	MSC
cg06710082	0.0389058	0.0459247	red	HCG9
cg06710438	-0.0566543	0.0215096	blue	CSMD1
cg06713098	0.0581314	0.0330186	red	IGFBP3
cg06722639	0.0520329	0.00281618	red	SLC7A8
cg06758644	0.0462369	0.0276908	red	VPS13D
cg06781135	0.0978764	0.0113147	red	LOC100270746_C6orf41
cg06781209	-0.0756929	0.00957592	blue	FADS2
cg06798483	0.0429226	0.00735197	red	ST3GAL6
cg06804564	-0.0531147	0.0433946	blue	LRRC8C
cg06812574	0.0399233	0.0149517	red	SLC39A12
cg06821919	0.0415182	0.042707	red	SNRPB2
cg06833062	-0.0557883	0.0157007	blue	RABGAP1L
cg06833110	0.0731817	0.0172683	red	MEIS1
cg06844930	0.0687487	0.00182202	red	ANKRD50
cg06872964	-0.0756767	0.0143476	blue	IFI44L
cg06873352	0.10209	0.0170796	red	STRADA
cg06878361	-0.0505183	0.00847049	blue	ZNF577
cg06887580	-0.0294796	0.0336083	blue	LTB
cg06896534	0.0374677	0.0469141	red	BMPR1B
cg06899970	0.0503331	0.00121401	red	DKK4
cg06924241	0.0493529	0.0430247	red	RSPH9
cg06927323	-0.0652249	0.0189381	blue	TBX21
cg06952873	-0.0759558	0.0372282	blue	ZSCAN12L1
cg06953130	-0.0601502	0.0249293	blue	C10orf47
cg06971659	0.0412364	0.0277702	red	C8orf80
cg06976025	0.041146	0.020584	red	CBX4
cg06981309	-0.0913692	0.00853378	blue	PLSCR1
cg06985993	0.0646294	0.034913	red	FAM57B
cg07005506	0.0544292	0.00107119	red	KIAA0513
cg07027613	0.0551624	0.0177162	red	C1RL_LOC283314
cg07028533	0.0280752	0.0417828	red	CNTNAP2
cg07046101	-0.0614971	0.0314768	blue	KCNK15
cg07047347	0.0400378	0.0174675	red	C8orf37
cg07048516	0.0374893	0.0447141	red	C22orf15
cg07049977	-0.0588102	0.0487136	blue	CEBPZ_C2orf56
cg07055616	0.0271392	0.0483128	red	NKX6-2
cg07060233	0.0302246	0.0311377	red	SLC12A5
cg07065756	-0.0465863	0.014617	blue	MAD1L1
cg07078958	-0.0496758	0.0349177	blue	SH3BP5
cg07084163	0.0364224	0.0407734	red	UGT3A2
cg07092029	0.0539432	0.0333985	red	CDH13
cg07092725	-0.0753445	0.0186398	blue	KCNH5
cg07133749	0.0471617	0.0469254	red	ADAP2
cg07149267	-0.0738909	0.0136748	blue	C8orf58
cg07150166	0.0664774	0.020719	red	LCLAT1
cg07161827	-0.061748	0.00739854	blue	DYSF
cg07164639	0.0732661	0.0154672	red	DDO
cg07194839	0.0659295	0.0342026	red	EBF3
cg07195011	0.0897444	0.0129649	red	CTNND2
cg07215975	0.0220972	0.0407116	red	PTPRE
cg07216976	0.0774887	0.0292699	red	FAM160B1
cg07217653	0.0185174	0.00468155	red	LRRK1
cg07232612	0.0357602	0.0261543	red	GNG11
cg07265444	-0.0439572	0.0292875	blue	PION
cg07281879	-0.0625963	0.012743	blue	WIT1
cg07312051	0.0306028	0.0323571	red	FHAD1
cg07313882	0.0413731	0.0383344	red	TMC6
cg07352798	-0.0406718	0.0396676	blue	NDFIP1
cg07355763	0.0267454	0.0154743	red	FBN2
cg07375851	-0.0188568	0.0282641	blue	PGLYRP2
cg07395804	0.0316621	0.0309768	red	ZFYVE9
cg07397616	0.0564156	0.00172877	red	SH3BP1
cg07409897	0.0458826	0.0198315	red	TASP1
cg07420362	0.0480669	0.0199469	red	TRPC2
cg07425597	0.0239539	0.00968624	red	ARHGAP27
cg07427475	-0.0778759	0.00469288	blue	PLEC1
cg07438660	0.0595889	0.0136865	red	SMARCE1
cg07448997	0.0302953	0.00563778	red	MAGI2
cg07470512	0.185431	0.00920916	red	NECAB3_C20orf134
cg07479092	-0.0599472	0.0409455	blue	PLK2
cg07495389	0.0230225	0.0279535	red	MAPRE3
cg07515196	-0.0399611	0.0235652	blue	DOCK6
cg07519536	-0.0452727	0.0376517	blue	BTN1A1
cg07525077	0.0326027	0.0139233	red	RNASE3
cg07533239	-0.0260821	0.031686	blue	PLEKHG6
cg07534554	0.061063	0.0287708	red	POU2AF1
cg07563569	-0.0415646	0.0473802	blue	NXPH3
cg07563793	0.032625	0.0205522	red	LHX8
cg07570723	-0.0370117	0.0228333	blue	KIAA0754_MACF1
cg07582993	-0.0682367	0.0145986	blue	UBOX5_FASTKD5
cg07592963	0.0767521	0.0296235	red	KCNQ1DN
cg07599786	-0.0933991	0.016923	blue	NAV1
cg07630564	0.0452184	0.0104279	red	RAB7A
cg07654559	-0.0493168	0.0402239	blue	TTC31_CCDC142
cg07655627	0.0757092	0.0440908	red	NUDT12
cg07664999	0.0395586	0.030151	red	RIMS2
cg07666840	0.0205451	0.0319434	red	FGF1
cg07676145	-0.0232597	0.0310498	blue	CDH23
cg07681579	0.0731879	0.038314	red	PDE1B
cg07687131	0.0643425	0.00557453	red	SOCS2
cg07690181	0.0572909	0.0294206	red	EDIL3
cg07699454	0.0214316	0.0115831	red	KCNK17
cg07713946	-0.0323174	0.0199579	blue	LIMK2
cg07719679	0.0278909	0.0367517	red	STEAP4
cg07735952	0.104378	0.0046836	red	HLA-DPB2
cg07743747	-0.0504996	0.0184949	blue	CCR2
cg07786220	-0.0792339	0.00316843	blue	RPTOR
cg07790615	-0.0583093	0.0296135	blue	RYR2
cg07793807	0.0409572	0.027818	red	ITPKB
cg07805604	-0.0290935	0.0154064	blue	CCDC106
cg07813142	0.0485375	0.0313978	red	SP5
cg07833467	-0.0639261	0.0260392	blue	KLHDC7B
cg07834069	0.0245638	0.0234269	red	CD300LB
cg07876788	-0.0863388	0.0211791	blue	TMEM140
cg07892167	-0.0427164	0.0263542	blue	R3HCC1
cg07893474	0.0418829	0.00458485	red	C3orf43
cg07903023	-0.0605728	0.02391	blue	KLHL30
cg07906359	0.0364316	0.0462332	red	CCDC132
cg07911961	0.0532954	0.000141183	red	BEST3
cg07933926	-0.0251628	0.0397923	blue	SCNN1A
cg07948968	0.0363685	0.0171671	red	SEPT12_LOC440335
cg07950002	-0.0587289	0.00487506	blue	PKN3
cg07973095	-0.167324	0.039872	blue	DECR2
cg07978738	-0.0429214	0.0101966	blue	ABLIM1
cg07979401	-0.0432649	0.0479084	blue	LEMD2
cg07999015	-0.150017	0.00437144	blue	JAK2
cg08008072	0.124311	0.0308348	red	CLCN7
cg08009669	0.0885681	0.00578642	red	MICB
cg08032135	0.0463796	0.00861125	red	NRG1
cg08036798	0.0871571	6.00937e-05	red	MYO7A
cg08038629	-0.0201919	0.0467935	blue	RCC2
cg08038974	-0.0386212	0.0233038	blue	SLC2A10
cg08049640	-0.0459719	0.0228454	blue	SLC13A5
cg08058156	0.0567387	0.000554149	red	MPO
cg08106961	0.0349379	0.0226107	red	GRIK3
cg08111446	-0.0660262	0.0430304	blue	NKAIN4_FLJ16779
cg08122652	-0.102959	0.00839841	blue	PARP9_DTX3L
cg08123045	0.0416978	0.0081966	red	MEF2D
cg08129017	-0.0279596	0.0149349	blue	SREBF1
cg08131499	0.0437865	0.0311258	red	CORO1C
cg08145373	0.0358567	0.0253186	red	CD81
cg08146609	0.0455118	0.0161702	red	HDAC9
cg08158408	0.0566309	0.0190877	red	G0S2
cg08179037	0.0767417	0.0396376	red	LOC285830
cg08179431	0.0326691	0.020027	red	HFE
cg08183317	-0.0283584	0.0326181	blue	TFDP1
cg08194989	0.0478459	0.0440799	red	ANK1
cg08217526	0.048264	0.0110074	red	C14orf64
cg08222513	-0.0717816	0.043508	blue	TRIM31
cg08222618	0.0830582	0.0284259	red	TMEM175
cg08228703	0.039645	0.0354024	red	TMEM90A
cg08229360	0.0202178	0.0277851	red	CTDSPL
cg08230483	0.0329413	0.0484749	red	GRID1
cg08236022	0.0341458	0.0302463	red	GNG11
cg08260406	0.182357	0.0447903	red	OR2L13
cg08269653	0.0327477	0.0157955	red	FAM5B
cg08279035	0.0194631	0.0226092	red	NFATC4
cg08279184	-0.0501056	0.0455942	blue	WASF3
cg08287306	0.0357189	0.0262578	red	CKLF
cg08290076	0.0476306	0.017846	red	ARHGAP20
cg08304103	0.0187612	0.00282365	red	FZD4
cg08304190	0.0550836	0.0493535	red	MIR663
cg08310519	0.162286	0.00958184	red	ME3
cg08315133	0.0423829	0.0140296	red	TMCO6
cg08336300	-0.0366574	0.0358463	blue	SESN1
cg08337166	0.0307866	1.91862e-05	red	CMKLR1
cg08341079	0.0653518	0.0303317	red	HS3ST4
cg08355260	-0.0397299	0.0349728	blue	LOC151534_LBX2
cg08355301	-0.0310963	0.0161787	blue	CD79B
cg08359464	0.0223939	0.0427893	red	RPN1
cg08375754	-0.0386231	0.0261904	blue	TTC9B
cg08382774	-0.0591738	0.0373598	blue	NKX6-2
cg08402365	0.0513563	0.00260337	red	MAP1D
cg08408668	0.0437181	0.0068389	red	SBNO2
cg08420066	0.0331452	0.0172148	red	KIAA1949
cg08431931	-0.0783835	0.0183467	blue	WBP2NL
cg08449049	0.149883	0.0199216	red	CDH15
cg08462055	0.0335458	0.0284883	red	ZNF609
cg08468689	0.0333084	0.0368306	red	GHDC
cg08508325	0.0666593	0.00569539	red	CARS
cg08516507	0.0636947	0.027931	red	TNXB
cg08529481	-0.0260124	0.0175651	blue	STK40
cg08529529	0.0499038	0.0291743	red	ALOX5AP
cg08539872	0.0430051	0.0306059	red	UNC5B
cg08543327	-0.0266159	0.0487964	blue	SLC12A7
cg08547343	0.0798725	0.0165348	red	CENPBD1_AFG3L1
cg08549335	-0.0589018	0.00982338	blue	ZNRF2
cg08558397	0.0620698	0.0141852	red	PRKAR1B
cg08564601	0.0385779	0.0303097	red	MS4A4A
cg08570243	-0.155183	0.0136551	blue	NCRNA00116
cg08586669	0.0609581	0.0494008	red	GRB10
cg08603768	0.022447	0.0177993	red	WNT8A
cg08614290	-0.0676272	0.0334373	blue	VIPR2
cg08619515	-0.075112	0.00335927	blue	CLEC16A
cg08627352	0.0432067	0.0110961	red	BCL11A
cg08647727	0.0452106	0.0216876	red	C12orf72
cg08665930	0.0271953	0.0327883	red	APOBEC3D
cg08682625	0.0549271	0.0176385	red	LOC727677
cg08686462	0.0281437	0.0457588	red	INS-IGF2_IGF2
cg08692130	-0.0665953	0.00363548	blue	ARL5B
cg08698159	0.0277674	0.0383534	red	SEZ6
cg08711067	0.0386615	0.0148198	red	RAB19
cg08714996	-0.062068	0.0114041	blue	PCDHGB1_PCDHGA2
cg08716684	0.0206478	0.0468004	red	ANKLE2
cg08747557	0.0355876	0.0302184	red	MMP8
cg08755130	0.0376742	0.0366958	red	LOC285830
cg08812189	-0.0265365	0.0225022	blue	ZIC4
cg08816590	0.0644724	0.0344285	red	PDE1B
cg08826743	0.0377417	0.0240665	red	DPYS
cg08833577	0.0294403	0.0333212	red	VAX1
cg08856601	0.0548197	0.00178482	red	DNAJC6
cg08858272	0.03032	0.0433463	red	NALCN
cg08863939	0.0374239	0.0222158	red	TLK1
cg08865458	0.078131	0.0188058	red	TGM2
cg08873805	0.0550764	0.0241288	red	ZSCAN18
cg08883485	-0.103316	0.00210858	blue	NAV1
cg08886046	-0.0880003	0.00299523	blue	LOC389033
cg08894594	0.0532828	0.0363695	red	INADL
cg08898155	0.0581612	0.0306025	red	PON3
cg08898253	-0.0472988	0.00256181	blue	UPK3A
cg08908184	-0.0763225	0.00775493	blue	TLX1_TLX1NB
cg08909961	-0.0318499	0.0497138	blue	MSH4
cg08926253	-0.0413466	0.0225035	blue	IRF7
cg08931107	-0.0536063	0.0138896	blue	RIN1
cg08941639	0.0467548	0.0283444	red	HSDL1
cg08944170	0.210355	0.0452398	red	OR2L13
cg08947774	0.0291355	0.0178566	red	PALLD
cg08948808	0.031244	0.0133017	red	SPRR4
cg08949974	0.0307243	0.0145819	red	RBM47
cg08956463	-0.0724931	7.17832e-05	blue	TREML2
cg08959039	0.0682714	0.021208	red	COL4A2
cg08972867	-0.0337521	0.0343069	blue	DYSF
cg08977887	-0.0650256	0.00635014	blue	MATN2
cg08979191	0.0521884	0.0424308	red	SEPT8
cg08988323	0.0394823	0.0347034	red	CLINT1
cg09002836	0.0520924	0.0325184	red	PGBD1
cg09006487	-0.0373828	0.0173877	blue	RYBP
cg09022808	0.0177104	0.0427985	red	GAL3ST1
cg09027601	0.0365787	0.0322328	red	FAM171A1
cg09028204	-0.0475673	0.0343078	blue	KCNS1
cg09030119	0.0326241	0.0089431	red	ZNF285A
cg09042678	0.039231	0.0413529	red	PET117
cg09067029	0.0243196	0.00935717	red	PLA2G4A
cg09068086	-0.184924	0.0165377	blue	NCRNA00116
cg09069593	-0.0404926	0.0210514	blue	GPR114
cg09069694	0.0453517	0.0456784	red	FAM65A
cg09080729	-0.0324668	0.0374051	blue	ATMIN
cg09082287	0.0521469	0.0329629	red	DNAJC6
cg09083279	0.0364227	0.0178518	red	MAS1L
cg09101894	0.0390992	0.00904081	red	PIK3R1
cg09111223	0.0565381	0.0185438	red	GRID2
cg09122593	0.0267388	0.00546371	red	PPFIA4
cg09130674	0.0404618	0.0160922	red	KCNK5
cg09133028	0.0516682	0.00260974	red	PTPRB
cg09138430	-0.0663566	0.0165054	blue	DBNL
cg09140665	0.0256743	0.0399892	red	OR10A3
cg09143713	0.0605222	0.00236931	red	PLCB4
cg09144302	0.04128	0.0291468	red	C11orf82_PRCP
cg09154256	0.0308231	0.0120862	red	RAB1A
cg09174555	0.0278737	0.00730665	red	S100A8
cg09205945	0.0301331	0.0148136	red	CREB3L2
cg09209257	0.0282646	0.0252217	red	NRXN3
cg09222892	0.0582038	0.02467	red	RHCE
cg09231514	0.0362895	0.042134	red	HSD11B1L_C19orf70
cg09233395	0.0644249	0.0281677	red	TRPS1
cg09235138	-0.044342	0.0472827	blue	RAD51
cg09235539	0.0429841	0.0129957	red	DNAJC6
cg09235583	-0.0503953	0.00945003	blue	IER3_FLOT1
cg09261289	-0.0289359	0.0394159	blue	KLRD1
cg09293391	0.0398959	0.00979765	red	PLAGL1
cg09305224	-0.0252885	0.0368116	blue	C9orf139_FUT7
cg09313053	0.0507285	0.0401262	red	ZNF880
cg09328024	-0.0456303	0.00422283	blue	DYRK3
cg09331335	-0.0680851	0.00428926	blue	NFIX
cg09338251	0.050827	0.0464439	red	FOXF1
cg09340276	0.0617701	0.0220314	red	NRXN3
cg09357350	0.0241825	0.0118212	red	FNDC3B
cg09357462	-0.0453892	0.00147109	blue	DUSP5
cg09358973	-0.105937	0.00704868	blue	NAV1
cg09359103	0.149553	0.0315973	red	KCNN3
cg09361748	0.0148705	0.0111389	red	CALN1
cg09368188	0.0491386	0.0149772	red	KIF26B
cg09368486	0.10367	0.024376	red	PLEKHM3
cg09375033	-0.0324899	0.0221868	blue	DZIP1L
cg09396704	0.0967883	0.0423198	red	PPFIA4
cg09410841	0.0589524	0.0399797	red	CLN8
cg09454925	0.0392721	0.00578536	red	KCNH7
cg09491104	0.0851506	0.0152637	red	C22orf40
cg09512973	0.0332802	0.00752935	red	HCCA2
cg09513276	0.0908058	0.00180328	red	BMP7
cg09516200	-0.0542063	0.00144372	blue	RPTOR
cg09534159	0.0506257	0.0441411	red	ZNF518B
cg09538452	0.0422923	0.0439038	red	GDF15
cg09547119	-0.0751059	0.0207052	blue	ZNF577
cg09565111	-0.0415313	0.0432124	blue	ATP8A2
cg09571369	0.033228	0.0230999	red	MED12L_P2RY14
cg09586459	0.0490639	0.0161794	red	BCL2L10
cg09588271	0.0840081	0.0379994	red	KANK4
cg09591519	-0.0232408	0.019868	blue	RPS18
cg09594475	0.0670943	0.00280477	red	LAMA5
cg09607548	0.0501177	0.0468385	red	JPH2
cg09609051	0.0341413	0.0224294	red	DPF2
cg09614415	0.0217153	0.0322299	red	FOXI2
cg09615224	-0.0381362	0.0134988	blue	LRRN1
cg09639430	0.0296879	0.0100991	red	EBF3
cg09639931	-0.0549685	0.0208664	blue	ZPBP2
cg09644065	0.0617828	0.00260238	red	C6orf174
cg09666573	0.0262292	0.0087104	red	HRH1
cg09674170	0.0714259	0.0105469	red	CLDN9
cg09688588	0.0564062	0.0169122	red	CCDC50_UTS2D
cg09697033	0.0436457	0.025501	red	XKR6
cg09704116	0.0278061	0.041462	red	LOC404266
cg09706586	-0.0497482	0.00759663	blue	PIK3CD
cg09709457	-0.0223589	0.00718919	blue	C3orf21
cg09727050	0.0347658	0.00890103	red	TNFAIP6
cg09735274	-0.0630566	0.0322281	blue	TRIM31
cg09741240	-0.0662223	0.00875074	blue	NQO2
cg09751515	0.0423443	0.0286612	red	HBD
cg09753006	-0.0309177	0.0496531	blue	CFHR2
cg09756865	0.0808456	0.0136946	red	ATG4C
cg09783693	-0.101188	0.00823741	blue	MTMR15
cg09789721	0.0597809	0.0362651	red	SORCS2
cg09803959	-0.057889	0.0299207	blue	RPTOR
cg09809932	0.0591291	0.0207069	red	ESPN
cg09818385	0.0392506	0.0313265	red	BACH2
cg09822192	0.075427	0.0448602	red	ADCY4
cg09825327	0.0416965	0.0223842	red	TRAF5
cg09826306	0.0706111	0.0314106	red	TUBB3
cg09856467	-0.0560326	0.00620504	blue	TPST2
cg09872104	-0.0387937	0.0392468	blue	C7orf49
cg09873215	-0.0295729	0.0458508	blue	CNNM2
cg09873524	-0.0511145	0.00998883	blue	NIPA1
cg09877947	-0.0903676	0.0301025	blue	PDLIM4
cg09889479	0.0321729	0.0113631	red	SLC9A3R2
cg09902818	0.07148	0.00632482	red	RAPGEF5
cg09911401	0.0205882	0.0461647	red	SVIL
cg09912350	0.0736645	0.0046272	red	GUCY1A3
cg09918394	-0.0875546	0.0259297	blue	LASS5
cg09918657	-0.0403009	0.0483671	blue	MIR193B
cg09955645	0.0702794	0.026064	red	DIP2C
cg09970481	0.0416808	0.026443	red	CD79A
cg10017843	0.0299227	0.0137207	red	PARD6A_ACD
cg10028227	0.0502892	0.0305638	red	KCNK4
cg10036727	0.0547326	0.0209788	red	SESN3
cg10044101	0.0748814	0.032294	red	VNN2
cg10054641	0.0329678	0.0397899	red	TMEM71
cg10061770	0.0261838	0.0429336	red	PRMT7
cg10100437	-0.0261588	0.0273258	blue	CAPN2
cg10104420	0.124846	0.036543	red	HLA-DRB6
cg10142520	0.0405186	0.0430796	red	EHBP1L1
cg10152449	-0.0504464	0.0168796	blue	CHST12
cg10168894	0.0757728	0.00522276	red	RAB21
cg10169194	0.0271653	0.0322077	red	TEF
cg10180697	-0.0530202	0.0228597	blue	DHFR_MSH3
cg10200291	0.0724784	0.0425565	red	FLJ44606
cg10204320	-0.0550509	0.00252801	blue	MTMR9L
cg10213353	-0.0705361	0.0027053	blue	OSBPL2
cg10234998	-0.0491257	0.0058192	blue	GABBR1
cg10245608	-0.0322582	0.0447006	blue	GADD45G
cg10250663	-0.0821291	0.00067729	blue	IRX6
cg10253929	0.0469673	0.0172637	red	LTBP4
cg10256249	-0.0332117	0.0275413	blue	SPRED2
cg10263682	0.0655743	0.0248122	red	SOX2OT
cg10267724	0.0310554	0.0097435	red	TMEM90B
cg10278102	0.0441502	0.0157218	red	PRMT3
cg10281478	-0.0888458	0.00104249	blue	DYNC1I1
cg10298557	0.0374519	0.0339108	red	RORA
cg10317138	-0.0671579	0.0222035	blue	ADAM12
cg10341513	0.0265912	0.0463367	red	MAPK8IP2
cg10358248	-0.0833444	0.0325093	blue	CRLF1
cg10364115	-0.0825853	0.00151204	blue	LFNG
cg10365769	0.0482307	0.0352213	red	SORCS2
cg10365900	0.02787	0.0271858	red	ODZ4
cg10366439	-0.0981098	0.0271319	blue	NCRNA00116
cg10372047	0.0295998	0.0427139	red	RNF180
cg10391102	0.0271474	0.00271932	red	PRDM16
cg10399946	-0.0254664	0.0254905	blue	RPS18
cg10403394	-0.0529342	0.048424	blue	TPM1
cg10406027	0.0443668	0.03225	red	ZC3H7A
cg10416668	0.0211481	0.0499951	red	IL21R
cg10427864	-0.0652728	0.0122809	blue	ZBTB9
cg10434728	-0.0495675	0.0400047	blue	IQGAP1
cg10435235	-0.0352764	0.0367449	blue	ARHGEF7
cg10460033	0.0427923	0.00473548	red	WNT7A
cg10464312	-0.0376193	0.000719511	blue	MEIS1
cg10471574	-0.0682732	0.00431585	blue	SOX9
cg10478435	-0.0693032	0.00964621	blue	KCNJ12
cg10479672	-0.0390255	0.0162922	blue	IL1F8
cg10512278	-0.0247804	0.0270553	blue	DPEP2
cg10541110	0.0543115	0.0498173	red	LOC730755
cg10549831	-0.0377315	0.0456511	blue	NET1
cg10549986	-0.078953	0.00891511	blue	RSAD2
cg10556772	0.0534777	0.023363	red	HLA-G
cg10566012	0.0349347	0.029914	red	LHFP
cg10572943	0.0413169	0.0242855	red	IFNGR2
cg10582371	0.0209898	0.0185548	red	GALNT14
cg10583000	-0.0478325	0.0164968	blue	CNGA3
cg10588962	-0.0421158	0.00100106	blue	LOC404266
cg10592901	0.0380734	0.045635	red	VDR
cg10598596	-0.0529658	0.0425933	blue	KLK10
cg10601943	0.0384562	0.0216757	red	HLA-F
cg10604476	0.0757144	0.0326176	red	ICAM5
cg10621924	0.0629656	0.033376	red	POU6F2
cg10635122	-0.0629603	0.0478197	blue	ZNF577
cg10646395	-0.0338754	0.0470098	blue	PRDM11
cg10663078	0.0260669	0.0396438	red	SFRP2
cg10700643	-0.027784	0.0263385	blue	C1orf177
cg10704263	-0.0459398	0.0159068	blue	CYTH1
cg10708761	-0.0630924	0.00590824	blue	TMEM178
cg10714639	-0.0621916	0.0347207	blue	HMHA1
cg10715529	0.0665194	0.00113876	red	MICB
cg10720654	0.0362867	0.0286279	red	PTENP1
cg10723746	-0.0209658	0.0330098	blue	SPPL2B
cg10734665	-0.067203	0.00329741	blue	ATP10A
cg10735015	-0.0344418	0.0327946	blue	PHACTR2
cg10755723	0.0255619	0.00182383	red	C3orf59
cg10768206	0.0473372	0.00272187	red	LRRC3B
cg10770187	0.0744091	0.0238578	red	LYPD6
cg10816760	0.0590806	0.00155225	red	LOC153910
cg10819238	-0.025015	0.0372833	blue	SBNO2
cg10839997	0.0882663	0.0386759	red	B3GNT1
cg10862535	0.0542729	0.0287119	red	PGLYRP1
cg10879992	0.0295799	0.025488	red	SORCS2
cg10890302	0.057567	0.0200233	red	TNXB
cg10893908	0.0241078	0.0181022	red	LRP5
cg10898310	0.0359986	0.00583292	red	UBAC2
cg10900455	0.0786617	0.00627241	red	TOX2
cg10906826	0.0295138	0.0390979	red	OR6B3
cg10910525	0.0349983	0.0292223	red	HRC
cg10923036	0.0295653	0.0049265	red	IGFBP7
cg10923662	0.0895245	0.0223787	red	TNXB
cg10925729	0.0517281	0.0311314	red	STOML3
cg10938233	0.0574467	0.0166097	red	CSMD1
cg10942903	0.0373823	0.0161482	red	PTH1R
cg10952190	0.061164	0.018178	red	PTPN14
cg10953158	-0.0629098	0.0286344	blue	C10orf53
cg10959651	-0.0617849	0.00826318	blue	RSAD2
cg10959672	0.0277774	0.00487457	red	KIAA0319L
cg10978585	-0.0658084	0.0246017	blue	TRIM31
cg10978719	-0.0355518	0.0441279	blue	ZNF280D
cg10987705	0.0502268	0.035566	red	PI4K2A
cg10994639	0.0845895	0.00571864	red	ADCY10
cg11009736	0.0347106	0.0270941	red	MARCO
cg11021222	0.0515512	0.0318249	red	NEDD1
cg11026555	0.0844954	0.0120524	red	DNAH10
cg11054631	0.0467678	0.0413764	red	LOC283392_TRHDE
cg11064744	-0.0297098	0.0316665	blue	PPP3CB
cg11065458	-0.0266896	0.0360102	blue	UBL4B
cg11079936	0.0378941	0.0421098	red	TRIM10
cg11080651	-0.0353271	0.024954	blue	ROPN1L
cg11090409	0.0233375	0.0475001	red	KRT83
cg11096993	0.0828583	0.0207185	red	ACY3
cg11098259	0.0600089	0.0256395	red	AQP9
cg11100581	-0.0407595	0.0114927	blue	COL12A1
cg11114503	0.0356319	0.00181504	red	LTBP2
cg11115622	0.0322063	0.0433714	red	PLEKHG3
cg11118357	0.047452	0.0260762	red	MYBL1
cg11118566	0.0317691	0.0104409	red	EIF4E1B_SNCB
cg11122148	0.0423776	0.0280111	red	TSC22D1
cg11123595	0.0248032	0.0197261	red	MECOM
cg11130955	0.0319812	0.0431698	red	IFLTD1
cg11147193	0.0306865	0.0386759	red	HPCAL1
cg11153239	0.0481788	0.0496099	red	GAP43
cg11155489	0.0233307	0.0476982	red	CCL11
cg11157127	0.0497184	0.0259571	red	PHACTR2
cg11163620	-0.0723303	0.00284536	blue	GLRB
cg11165881	0.0562454	0.0407975	red	CHL1
cg11189107	0.0294022	0.0476027	red	CTSG
cg11190278	0.0549751	0.0272397	red	NIN
cg11201654	0.0848523	0.0361842	red	HLA-F
cg11214001	0.048711	0.0104113	red	CAST
cg11224765	-0.0778539	0.00527139	blue	ODF3B
cg11230435	0.0337549	0.027546	red	MAP3K8
cg11231631	0.0187818	0.0315523	red	MS4A10
cg11250194	-0.0671722	0.0230467	blue	FADS2
cg11257823	-0.0518693	0.0024353	blue	MYO1C
cg11267546	0.0373914	0.0201625	red	HOXA3
cg11269599	-0.0703138	0.0432494	blue	ZNF577
cg11270042	-0.0525233	0.00323254	blue	C17orf108
cg11283983	0.0492328	0.0162965	red	SLC1A3
cg11321083	0.0301528	0.0304803	red	EHD1
cg11328541	0.0283689	0.00939283	red	OR7C1
cg11347411	0.114148	0.00915207	red	ACTR3C_LRRC61
cg11359133	-0.0435542	0.0401544	blue	EVX2
cg11362622	0.0307111	0.0212092	red	BTBD11
cg11362935	0.0850861	0.0152432	red	POU2AF1
cg11378686	0.035334	0.0194722	red	ZNF318
cg11384014	0.0312573	0.00857883	red	CLSTN2
cg11411220	0.0387983	0.00936507	red	CCNY
cg11432943	0.0357181	0.0459303	red	ASAM
cg11452354	0.0523444	0.048509	red	SLC29A1
cg11453079	0.0447802	0.0203913	red	HNF4A
cg11455642	0.0600109	0.016502	red	SORCS3
cg11468085	0.023581	0.0317003	red	ALDH3B2
cg11477010	0.0282502	0.00579146	red	ANKFY1
cg11497952	-0.0579042	0.0249033	blue	HELT
cg11497957	-0.0340798	0.0175085	blue	ZNF572
cg11499091	-0.0498245	0.00168979	blue	RPTOR
cg11518846	0.0481986	0.0196612	red	EYA4
cg11521797	0.0407581	0.0280641	red	LOC284798
cg11525020	0.0338683	0.00768316	red	BANF2
cg11529663	-0.0520201	0.0285826	blue	ST6GALNAC2
cg11549265	0.0679398	0.0161862	red	LOC100270746_C6orf41
cg11552694	0.0734302	0.0116591	red	IRX2_C5orf38
cg11591520	0.0328581	0.0463398	red	IL21
cg11613545	0.0417319	0.0406754	red	TCERG1
cg11617938	0.044093	0.0122824	red	HLA-F
cg11630392	0.0538846	0.0279387	red	GPR171_MED12L
cg11678027	0.0749929	0.029855	red	C13orf38
cg11685391	-0.0351921	0.0238774	blue	KCNIP2
cg11689625	-0.0471265	0.0324392	blue	KIAA0922
cg11703796	0.0630809	0.0203214	red	ANO2
cg11707219	-0.0308603	0.00882927	blue	FGF17
cg11710969	0.0636139	0.00255102	red	ARMC3
cg11717564	-0.038946	0.0251584	blue	RXRG
cg11722376	-0.0667154	0.0255047	blue	LOC389033
cg11758861	0.0560648	0.036132	red	NFIX
cg11763830	0.0322808	0.0166827	red	TTYH2
cg11778001	0.0415238	0.0470805	red	NAB1
cg11808100	0.111871	0.0404406	red	HLA-A
cg11809091	-0.0736389	0.0211909	blue	PCDHB7
cg11811510	-0.0305806	0.0175666	blue	CEACAM1
cg11821245	-0.130126	0.0276487	blue	LDHC
cg11832408	-0.0247584	0.0431959	blue	FLI1
cg11844042	-0.037659	0.00233454	blue	TMEM154
cg11845111	0.0737514	0.0210749	red	TMEM194B
cg11846064	-0.0239895	0.0470408	blue	RFX2
cg11846236	0.0766999	0.00359076	red	COL7A1
cg11924499	0.0946676	0.00283843	red	NELL1
cg11933267	0.0241398	0.0156198	red	PLA2G2F
cg11935638	0.0605672	0.00302987	red	EHHADH
cg11948328	-0.0608629	0.0166915	blue	HSD17B12
cg11964006	0.0261098	0.0187723	red	PRKG1
cg11964823	-0.0662363	0.0482906	blue	MICB
cg11976233	-0.0459616	0.025791	blue	EXOC1
cg11977605	0.0299186	0.0405604	red	RNF212
cg11980129	-0.0545428	0.00350527	blue	ROBO1
cg11983942	0.0169343	0.0474728	red	OPCML
cg12002139	-0.0637438	0.0345022	blue	SYNJ2
cg12038298	0.0369785	0.0115382	red	TNNT3
cg12042587	0.0715316	0.000533504	red	GHR
cg12049550	0.0351267	0.00547337	red	CACHD1
cg12052114	0.0257926	0.0257786	red	NCL_SNORA75
cg12063992	0.0338994	0.0213249	red	PTPN9
cg12064134	0.124859	0.00377774	red	DEF8
cg12072789	0.017399	0.0456224	red	SLC6A17
cg12074541	-0.0687608	0.00272814	blue	SNTG2
cg12084011	-0.0496027	0.0162702	blue	BCAP29
cg12117684	0.0605118	0.00229001	red	BMPR1B
cg12127149	-0.0342953	0.00229003	blue	DYNC1H1
cg12153480	-0.0299617	0.046263	blue	EIF4A2
cg12159023	0.0443068	0.0153148	red	HCN2
cg12160258	0.0510132	0.0217391	red	TMEM26
cg12180191	-0.0821613	0.00414887	blue	ANK1
cg12184886	-0.0395837	0.0426149	blue	MYO15B
cg12217560	0.0351771	0.00814211	red	TNFRSF19
cg12218389	0.0350176	0.00749517	red	CLCNKB
cg12229364	0.0267967	0.0475717	red	WWC2
cg12240237	0.0190151	0.0394243	red	GTF2IRD1
cg12274898	0.0269333	0.0275302	red	S100A16
cg12302647	0.0265035	0.0315936	red	ABLIM3
cg12307787	-0.0600164	0.0374073	blue	KCNB1
cg12323063	0.0193608	0.0168314	red	MAP2K6
cg12345672	-0.051289	0.0348172	blue	SND1
cg12347392	-0.0422475	0.0148317	blue	MEST_MESTIT1
cg12352399	-0.0399974	0.0413799	blue	TOP2B
cg12355172	0.0871754	0.0374567	red	ACY3
cg12358000	-0.0534086	0.0159582	blue	NINL
cg12364136	0.01491	0.0415527	red	PTPRN2
cg12373617	0.0575631	0.0174728	red	KCNN2
cg12374123	0.0744205	0.00524361	red	DUOX2_DUOXA2
cg12376916	0.0280331	0.0181176	red	CCNJL
cg12382153	0.0511355	0.0174111	red	ALDH1A2
cg12396325	0.0655971	0.0127201	red	RIMS2
cg12401842	0.0303833	0.0156723	red	CLEC4A
cg12405639	0.0250461	0.00416129	red	FKBP6
cg12409525	-0.0461617	0.00975924	blue	DSCAM
cg12415479	-0.0359013	0.0221286	blue	PLXND1
cg12420107	-0.0943077	0.00556445	blue	VTRNA1-1
cg12426196	-0.067465	0.0112403	blue	TSTD1
cg12427317	-0.0786195	0.014771	blue	RAI14
cg12430618	0.025957	0.0312445	red	FAIM3
cg12436738	-0.0500434	0.0268496	blue	AGAP1
cg12439432	-0.0689256	0.032164	blue	KIAA1875
cg12443195	0.0306215	0.0351827	red	DPPA4
cg12448161	0.0948999	0.00554578	red	COL7A1
cg12459932	0.023854	0.0477771	red	RUNX3
cg12462816	0.0539086	0.00932204	red	C6orf174
cg12492273	-0.0371635	0.0318564	blue	MAD1L1
cg12505929	0.0264256	0.0491046	red	FMNL2
cg12505938	0.0949812	0.0023694	red	GAN
cg12546081	0.0691846	0.0321404	red	TMED3
cg12577320	0.0164685	0.0353603	red	SEMA3B
cg12580770	-0.0877703	0.00168978	blue	HTR5A
cg12592635	0.0419036	0.00715761	red	RBMS3
cg12623302	-0.0939977	0.0185469	blue	ZSCAN12L1
cg12641240	0.170661	0.0454446	red	ERICH1
cg12681402	-0.0571203	0.0323124	blue	RPH3A
cg12700904	-0.0603879	0.0395351	blue	FBLN2
cg12704854	0.0345163	0.0442627	red	RNF39
cg12724086	0.0376111	0.01024	red	MKLN1
cg12733607	-0.050683	0.0368629	blue	C10orf140
cg12740337	-0.085974	0.0128981	blue	ZSCAN12L1
cg12750103	0.0545673	0.00812094	red	MMEL1
cg12755421	-0.0792862	0.0430298	blue	PRKCDBP
cg12771178	-0.0670177	0.0271802	blue	FAM170B
cg12822286	-0.0483847	0.01421	blue	LOC100009676_ZBTB11
cg12825880	0.0457219	0.0445986	red	CCND1
cg12827637	0.0641852	0.00619954	red	ZFP36L1
cg12861797	0.0371832	0.0370307	red	TGM7
cg12862231	0.0295337	0.00733552	red	CSF1R
cg12866960	0.0207838	0.0196972	red	IRAK3
cg12867728	-0.144097	0.0364722	blue	HLA-DRB1
cg12871687	-0.0424618	0.0146807	blue	C20orf112
cg12877251	0.0529581	0.0163502	red	LOC157627
cg12894325	0.0716291	0.0187985	red	ACY3
cg12903001	0.0549903	0.00959867	red	SPATS2L
cg12919006	-0.0328589	0.0377729	blue	CNTNAP5
cg12919520	0.0454042	0.0403742	red	GABRG3
cg12936220	0.0700393	0.0116125	red	LOC100268168_RPL26L1
cg12942414	0.0566989	0.0364974	red	EPCAM
cg12947138	0.0199636	0.0276276	red	MAP1B
cg12952042	-0.0550645	0.0392952	blue	QRFPR
cg12993163	0.0535458	0.0137331	red	SHOX2
cg13015616	0.0438316	0.00502097	red	HFE
cg13019553	-0.0714408	0.0274004	blue	HLA-B
cg13027206	0.0535485	0.00227431	red	CCDC88C
cg13065169	0.0570461	0.0414223	red	PLOD2
cg13088368	0.0469555	0.0497732	red	TOX2
cg13088432	-0.0427274	0.0039637	blue	TNKS
cg13100600	0.056664	0.0343502	red	AGRN
cg13108304	-0.0903534	0.0205777	blue	MCF2L
cg13114315	0.0522759	0.0292602	red	DOPEY2
cg13126982	0.0459621	0.0484225	red	MUC21
cg13147013	0.0484791	0.00151077	red	UBAC2
cg13149833	0.0479192	0.0173787	red	EHD3
cg13155490	0.0620483	0.0380838	red	AQP12B
cg13160251	0.039096	0.0133349	red	NEDD4
cg13178766	0.0503364	0.0310132	red	PTPRR
cg13185308	0.0722641	0.00668889	red	ABCC8
cg13211683	0.0445774	0.0389174	red	GDF6
cg13225166	-0.0832965	0.000216223	blue	NEUROD2
cg13227551	-0.0783312	0.016216	blue	PHACTR2
cg13252152	0.0624034	0.0154007	red	SH2B2
cg13261825	0.0387372	0.0113894	red	SLIT1
cg13267264	0.0449553	0.0476143	red	PRDM14
cg13290370	-0.0515064	0.00207052	blue	FAIM3
cg13295463	-0.0761604	0.00547714	blue	PCDHA7_PCDHA6
cg13298528	0.0415772	0.00813474	red	CXCR5
cg13311890	0.0342777	0.0368366	red	STAB1
cg13336112	-0.0522457	0.000525514	blue	CNTN3
cg13338783	-0.0515747	0.0282849	blue	PNMAL2
cg13342710	0.024935	0.02461	red	MYLK
cg13346869	0.048385	0.0462116	red	LOC728024_ERLIN2
cg13358636	0.0374018	0.0149791	red	CNTNAP5
cg13371788	0.0435531	0.0225791	red	VGLL2
cg13403462	0.171508	0.00345519	red	NECAB3_C20orf134
cg13408214	-0.0659714	0.0419611	blue	PLEKHH3
cg13420089	0.0205059	0.0333125	red	LOC100129066
cg13429423	-0.025117	0.0151454	blue	PARVG
cg13437084	-0.116509	2.478e-05	blue	HADHB_HADHA
cg13441891	-0.0504009	0.0112407	blue	KIAA0182
cg13456138	0.0494398	0.0244742	red	FAS
cg13458212	-0.0451462	0.0271998	blue	PDLIM3
cg13461273	0.0392209	0.0152992	red	ZNF620
cg13466383	-0.0629329	0.0146467	blue	TSTD1
cg13470069	0.061261	0.0153679	red	RAB5C
cg13506288	-0.0342395	0.00952416	blue	PWWP2B
cg13515881	0.0559953	0.0275243	red	BDKRB2
cg13531460	-0.0450011	0.0325146	blue	GPR55
cg13534901	0.0312916	0.0399685	red	AHR
cg13549174	0.027961	0.0445646	red	LAMC3
cg13549845	0.0522557	0.00262094	red	GRID2
cg13561855	0.0911043	0.00202822	red	PTGDR
cg13583414	-0.021699	0.0432222	blue	LZTS1
cg13585175	0.0379542	0.0229791	red	AKR1CL1
cg13590228	-0.023988	0.0487414	blue	SIAH2
cg13603332	0.0236196	0.0308954	red	SLC44A1
cg13614617	0.0244594	0.0463426	red	IGDCC3
cg13617280	-0.0392549	0.0494583	blue	SLC15A4_MGC16384
cg13634319	0.0314994	0.0349801	red	DGKA
cg13644300	0.021291	0.00564723	red	SARDH
cg13652336	0.0410234	0.0375454	red	PREX2
cg13655341	0.0251707	0.0220395	red	NPB
cg13655635	-0.0523942	0.0066409	blue	NR4A3
cg13665025	-0.0666209	0.0339968	blue	RPRML
cg13673094	0.0460125	0.0188477	red	PTPRC
cg13682187	-0.0674367	0.0295915	blue	CFHR5
cg13683534	0.0291977	0.0287506	red	GPSM1_LOC26102
cg13687570	0.0785904	0.016478	red	HKR1
cg13691744	0.0341099	0.0499695	red	SLC44A4
cg13695288	0.0692813	0.0221724	red	PCBP3
cg13696236	0.0592267	0.00682289	red	SCHIP1
cg13698613	0.0224226	0.0396972	red	CD300LB
cg13724496	0.0531221	0.0449533	red	BMP2
cg13731609	0.042839	0.0467985	red	SNX16
cg13735469	-0.0824116	0.0475476	blue	FAM83H
cg13736811	0.0287272	0.036511	red	TMEM91
cg13754665	0.0665202	0.00638827	red	VAV2
cg13757845	-0.0543216	0.00636714	blue	C9orf139_FUT7
cg13775629	-0.0401596	0.000942448	blue	PRF1
cg13779868	-0.0495529	0.0401477	blue	NET1
cg13782615	0.0597298	0.00834415	red	STIM1
cg13790603	-0.0217539	0.0493769	blue	THRB
cg13800209	0.0548438	0.0211765	red	MEIS2
cg13842305	-0.0442826	0.0440415	blue	MLLT11_CDC42SE1
cg13859433	-0.0641576	0.00511903	blue	LEMD2
cg13874654	-0.0806215	0.0186142	blue	NTN1
cg13877502	0.0899091	0.0347549	red	KANK1
cg13880228	0.028799	0.0391151	red	PRLR
cg13885561	0.045086	0.0399245	red	KCNQ1DN
cg13893012	0.0387529	0.00380542	red	PALM2_PALM2-AKAP2
cg13903378	0.0363654	0.0437831	red	TLL2
cg13911785	0.0431626	0.000330221	red	IGFBPL1
cg13922901	0.148221	0.0033792	red	COL23A1
cg13928490	0.0567404	0.0247686	red	GUCY1B2
cg13934625	0.0599899	0.0370139	red	GNB5
cg13937155	-0.031623	0.0233399	blue	SCARF1
cg13944903	-0.0820499	0.00938664	blue	GUSB
cg13946956	0.0387881	0.0338916	red	DMRT1
cg13981787	0.0462573	0.044257	red	SIGLEC12
cg13982417	-0.0407744	0.0182933	blue	PLD3_C19orf47
cg13982454	0.0476647	0.0155588	red	PRTG
cg13984746	0.0195002	0.0477559	red	HEXDC
cg13994599	0.0200852	0.0442623	red	SAMD4A
cg14001157	0.0505103	0.0442948	red	PTPRN2
cg14002960	0.0440616	0.0153657	red	NOL4
cg14007067	0.0530041	0.0319965	red	SALL3
cg14007221	0.0443271	0.00803587	red	FRMPD1
cg14033806	0.0490513	0.00213055	red	LRRC4C
cg14039237	0.0343413	0.0396157	red	SLC25A25
cg14043774	0.0240758	0.0240523	red	MB
cg14049990	-0.0534712	0.00260461	blue	LPCAT1
cg14051721	0.0207023	0.0478176	red	RXRA
cg14055887	0.0294951	0.0247506	red	SURF4
cg14069070	0.0558902	0.0443057	red	MAP3K4
cg14081465	0.0372667	0.0190853	red	ASTN2
cg14082127	0.0306667	0.0215575	red	GRIK2
cg14094960	0.0586118	0.0138492	red	EGFR
cg14095100	0.0341734	0.0311331	red	TLE1
cg14105566	0.0715272	0.00169627	red	INHBB
cg14130664	0.0633289	0.0162603	red	FRMD3
cg14150023	0.0402406	0.0223672	red	TNRC6B
cg14156405	0.0592169	0.0374369	red	RGS7
cg14156441	-0.0410286	0.0471358	blue	TRIB1
cg14157107	0.0385759	0.0135454	red	BNC2
cg14164816	0.0381829	0.0310145	red	ZNF644
cg14166009	0.0578469	0.028303	red	HKR1
cg14167389	-0.0304755	0.0418295	blue	MTMR9L
cg14176626	0.064562	0.0125321	red	ZNF782
cg14177914	0.0379799	0.0180835	red	C1orf61
cg14178895	0.0243847	0.0398885	red	C6orf105
cg14179389	-0.0762236	0.0370352	blue	GFI1
cg14181271	0.0258179	0.0243344	red	MAML3
cg14182890	0.0199294	0.00973391	red	C9orf50
cg14189495	0.0693195	0.0166079	red	ANAPC2_SSNA1
cg14191134	-0.0233977	0.0272194	blue	LOC283050
cg14196186	-0.028903	0.0261665	blue	RAB37
cg14225168	-0.0560197	0.0252634	blue	NOTCH1
cg14229655	-0.0347057	0.0489063	blue	FANCC
cg14230666	-0.0555562	0.0310696	blue	ADAMTSL3
cg14236602	-0.141818	0.00989087	blue	PFKL
cg14236758	0.0235467	0.0484819	red	RXRA
cg14250833	0.0558226	0.0144081	red	GCM2
cg14254433	0.0745436	0.0234669	red	PACSIN1
cg14268557	0.0215782	0.0363268	red	TRIM27
cg14283454	-0.0396363	0.018437	blue	SMAD7
cg14293575	-0.130371	0.000216873	blue	USP18
cg14301212	0.0484995	0.0418217	red	HCG9
cg14312439	-0.0566166	0.00294438	blue	CCR3
cg14317285	-0.038135	0.0259126	blue	SOX2OT
cg14332815	-0.0954653	0.0329524	blue	LDHC
cg14346202	-0.0344123	0.022578	blue	C15orf60
cg14351882	0.0518254	0.0353135	red	GRIN1
cg14356799	0.0412385	0.0321043	red	HLA-DPB1
cg14372792	0.0692101	0.000717316	red	FAM174B
cg14377951	0.0983272	0.0299831	red	GSTM5
cg14380111	-0.0740226	0.0125381	blue	C15orf26
cg14388858	0.0669062	0.0152112	red	SGCE_PEG10
cg14389535	-0.0554102	0.0303142	blue	TMEM128
cg14392031	-0.0512429	0.0415971	blue	NIPSNAP3B
cg14392283	-0.0682653	0.0027756	blue	LY6E
cg14393693	0.0326952	0.0265523	red	PDE10A
cg14396066	0.0826959	0.000358088	red	PTK2
cg14417498	-0.055017	0.044463	blue	LMX1A
cg14418802	-0.0367801	0.0115315	blue	H6PD
cg14457284	0.0535113	0.0498489	red	GFI1B
cg14464563	0.0353432	0.0476013	red	DNAH8
cg14468856	0.0268434	0.0463521	red	TPK1
cg14476397	0.0685571	0.0145785	red	C12orf34
cg14476756	-0.0307152	0.0314472	blue	C9orf96_SURF4
cg14489632	0.0719654	0.0112174	red	PIWIL1
cg14490552	-0.0471739	0.0486782	blue	YWHAZ
cg14499563	0.0624322	0.0138755	red	CCNA1
cg14507088	0.0280626	0.038185	red	PIP5KL1
cg14507868	0.0426972	0.0322681	red	ST6GAL2
cg14524936	0.0579672	0.0035246	red	SLC6A5
cg14525270	-0.0304845	0.0343667	blue	TIE1
cg14526825	-0.0388507	0.0313137	blue	ADARB1
cg14531560	-0.0599691	0.0357341	blue	FBLIM1
cg14532484	0.0818937	0.0283792	red	PAEP
cg14538944	0.0244899	0.00849642	red	DIRC3
cg14553740	0.0283982	0.0129405	red	FAM154A
cg14556677	-0.0389407	0.00109747	blue	NEK6
cg14560584	-0.0291735	0.0452485	blue	CN5H6.4_GTSE1
cg14579239	-0.0570431	0.0130249	blue	PCDHA6_PCDHA2
cg14580853	0.0219789	0.0455809	red	MAP7
cg14581502	0.0484893	0.0101599	red	NUSAP1_OIP5
cg14587335	0.0509379	0.0464462	red	HRNBP3
cg14601038	0.0662496	0.0234151	red	TPO
cg14601284	-0.0398651	0.0186893	blue	PLXDC1
cg14602087	-0.0728786	0.00203597	blue	ZNF703
cg14603031	-0.0448426	0.00426187	blue	LFNG
cg14603098	0.0406859	0.0345614	red	ACCN1
cg14609407	0.030509	0.0241607	red	SLPI
cg14611745	-0.0469197	0.0277695	blue	LOC100130093
cg14614793	-0.0619068	0.0233432	blue	IKBKAP_C9orf6
cg14628982	0.0263904	0.00854623	red	PLB1
cg14629075	0.044981	0.0397786	red	VGLL3
cg14634210	0.0591286	0.00938224	red	SPTBN1
cg14640066	0.0652713	0.007154	red	RTN4
cg14641757	0.0344123	0.00805388	red	C21orf96_RUNX1
cg14648916	-0.038062	0.0430729	blue	CPLX2
cg14651355	0.0670893	0.0290481	red	SEC16A_C9orf163
cg14657417	-0.0588855	0.0298007	blue	PEX10
cg14657517	-0.0492498	0.0295215	blue	WT1_WIT1
cg14659511	0.0401287	0.0146496	red	DOCK9
cg14666113	0.0538146	0.0342128	red	GATA4
cg14691497	-0.0647626	0.00686881	blue	OPN5
cg14703224	0.0400341	0.027151	red	SST
cg14704968	0.0307138	0.029643	red	APBB1IP
cg14716968	0.0354955	0.0423376	red	DLG2
cg14720138	0.112757	0.0156714	red	DDX42_CCDC47
cg14735364	0.0696251	0.0348653	red	NRF1
cg14750778	-0.0942036	0.00295975	blue	PIGS
cg14775296	-0.060575	0.0176079	blue	MEIS1
cg14775560	0.0522847	0.0238094	red	FOLH1
cg14789659	0.0339951	0.0423875	red	ARID5B
cg14789911	0.102587	0.0429815	red	C21orf56
cg14806045	0.0539289	0.0095215	red	RFC1
cg14817490	-0.0756921	0.029814	blue	AHRR
cg14818176	-0.0338185	0.0453437	blue	HN1
cg14820908	-0.110994	0.0367583	blue	RUFY1
cg14845736	0.0478307	0.0486189	red	ANGEL2
cg14848077	-0.053102	0.0405734	blue	FLJ13197_KLF3
cg14854112	0.0276415	0.0093928	red	RAI14
cg14855841	0.0492027	0.0166066	red	CXCL10_ART3
cg14865435	0.0499923	0.00293797	red	RTP1
cg14870271	0.0426653	0.0430598	red	LGALS3BP
cg14870461	0.0331087	0.023304	red	C3orf64
cg14876761	0.0208311	0.047331	red	MFSD7
cg14880079	-0.0373335	0.0430775	blue	GP5
cg14898127	0.0263016	0.0477836	red	IL16
cg14920846	-0.103215	0.0133693	blue	NAV1
cg14921437	0.165035	0.0043834	red	NECAB3_C20orf134
cg14926445	0.0769198	0.00426303	red	C8orf71
cg14940308	-0.0681634	0.00519536	blue	EMX1
cg14944944	-0.0625451	0.0205403	blue	UPK3A
cg14950829	0.0860234	0.00596028	red	PCDH8
cg14956327	0.0687378	0.0162052	red	DDO
cg14976447	0.057791	0.0150545	red	ADAM28
cg14976660	0.0546356	0.03202	red	AHNAK2
cg14991984	0.0697384	0.00407389	red	LPPR5
cg14994737	0.0454905	0.0477236	red	C12orf49_RNFT2
cg15004027	0.0341182	0.032244	red	C11orf51
cg15015920	0.0428576	0.0491718	red	43901
cg15016771	0.0542814	0.00520867	red	ARL4C
cg15020726	-0.128542	0.00244236	blue	MTMR15
cg15034848	0.0486966	0.0323078	red	CRYGD
cg15038811	0.0613676	0.0452295	red	CMC1
cg15050111	0.033519	0.0418854	red	GRHL3
cg15052335	-0.0539905	0.0042886	blue	LPIN2
cg15056128	0.0473296	0.00633899	red	KRT222
cg15065340	-0.067455	0.011065	blue	TNK2
cg15069471	0.0279727	0.0392926	red	STIM1
cg15073708	0.0217704	0.00376389	red	CHD5
cg15090509	-0.0518271	0.0382323	blue	THSD7A
cg15099037	0.0266307	0.0442057	red	SLC11A1
cg15108641	0.0356619	0.0176619	red	UBTD1
cg15123499	0.0213086	0.0452715	red	DIP2C
cg15124757	0.0422474	0.037688	red	RAD51AP2
cg15134583	0.0195571	0.0486922	red	TP53BP2
cg15139588	0.0619672	0.0305477	red	ZNF793
cg15154191	0.0327657	0.00845237	red	MEGF6
cg15183083	0.0396125	0.00578843	red	KCNA4
cg15203777	0.028214	0.00223871	red	CADM3
cg15205204	0.0366187	0.0359734	red	PLEKHG5
cg15224432	0.0437147	0.0423947	red	IGFL3
cg15226715	-0.0831069	0.0369728	blue	GGA3_MRPS7
cg15240082	-0.0847521	0.00366795	blue	UPK3A
cg15241236	0.0303319	0.00427782	red	C8orf34
cg15258980	0.0435427	0.0281444	red	ARHGAP25
cg15262954	0.114498	0.015931	red	PRIC285
cg15287594	0.042767	0.00982152	red	FITM2
cg15298323	-0.114654	0.0323472	blue	ACAT2
cg15299832	-0.082591	0.00263173	blue	OLIG2
cg15300101	-0.129421	0.0164362	blue	PTS
cg15302350	0.0236194	0.0301728	red	LRP5
cg15329133	0.0881647	0.0161207	red	SMAD5_SMAD5OS
cg15352367	0.0280543	0.0365111	red	RBM9
cg15356966	0.0389855	0.0367728	red	LMO2
cg15371732	-0.0463361	0.0244854	blue	SLC26A11_SGSH
cg15372689	0.0503909	0.0186518	red	GNG11
cg15389338	0.0470191	0.0307585	red	PPFIBP2
cg15405432	0.112995	0.0114586	red	FLJ44606
cg15407162	0.0252652	0.010636	red	ZNF193
cg15408360	0.0404535	0.0336152	red	DYNC1H1
cg15413523	0.0718302	9.06424e-05	red	TCF7
cg15437651	0.0400002	0.0108471	red	INTU
cg15439196	0.0701231	0.0172942	red	CNNM2
cg15442678	0.0252939	0.0373856	red	ROBO1
cg15473066	-0.0549133	0.0340349	blue	ZNF727
cg15475851	-0.0463015	0.0215389	blue	INA
cg15478390	0.0485332	0.0411161	red	PCLO
cg15491701	0.0860824	0.00617836	red	EBF3
cg15500907	0.0888828	0.0176806	red	LAMA4
cg15521790	-0.0470155	0.00377337	blue	MAML2
cg15537082	0.0539999	0.00435737	red	MIR124-1_LOC157627
cg15539330	0.0443395	0.0250828	red	NANOS1
cg15548198	-0.0931311	0.0212506	blue	PCDHB12
cg15557878	0.0333761	0.0438651	red	TSLP
cg15563027	0.0660313	0.00187699	red	APBB2
cg15564619	-0.0349365	0.0104166	blue	SKI
cg15575700	-0.088271	0.00198827	blue	PYY
cg15593298	-0.0471229	0.0413419	blue	PAQR9
cg15599182	0.0493783	0.00154376	red	DST
cg15601452	-0.0288233	0.0499127	blue	SNHG12_SNORD99
cg15606633	0.0567732	0.026088	red	PIWIL1
cg15612947	0.0322827	0.0157074	red	TRIO
cg15620385	0.0471611	0.0431628	red	ITPR2
cg15626350	0.0824035	0.0120313	red	ESR1
cg15630950	0.0579429	0.00626219	red	HLA-DOA
cg15658306	-0.0520448	0.00306961	blue	TREML2
cg15660418	-0.0275395	0.0410758	blue	HOXC4_HOXC6
cg15672768	-0.0405218	0.0142656	blue	PCDHGA4_PCDHGA2
cg15680624	0.0444121	0.0317191	red	CRYBA2
cg15683950	0.0863841	0.00500571	red	ABCC8
cg15691199	0.04682	0.0369307	red	CEBPE
cg15698545	0.0598864	0.0145809	red	ME3
cg15700582	0.0288131	0.0266861	red	ARHGAP25
cg15703690	0.0379053	0.0355553	red	IL6
cg15710245	0.0520055	0.00502413	red	BDNF
cg15726260	-0.0669366	0.0145689	blue	HLA-J_NCRNA00171
cg15745401	-0.0267897	0.0445567	blue	P2RY6
cg15772216	0.0329948	0.0113832	red	SYNPR
cg15778745	0.0689901	0.00728099	red	SLITRK5
cg15781504	0.0372676	0.0431515	red	OR51S1
cg15784646	0.0416102	0.0305595	red	FNIP2
cg15787636	-0.0261943	0.0424131	blue	TBCD
cg15796819	0.0286511	0.00739132	red	ALDH3A1
cg15823064	0.0539817	0.0478162	red	LMO4
cg15830792	0.102565	0.00575051	red	NRBF2
cg15843262	-0.0325152	0.0211667	blue	DNMT3A
cg15867829	0.0478078	0.0170962	red	PABPC4L
cg15880762	0.0526615	0.0191282	red	GALK2_COPS2
cg15892964	-0.0613171	0.0421553	blue	AKAP12
cg15898840	0.0563653	0.0437442	red	IGFBP3
cg15902390	0.0439879	0.0207465	red	MEIS2
cg15927720	0.0491449	0.0399094	red	SLIT3
cg15933451	0.0237172	0.0329426	red	ZAP70
cg15937073	-0.083987	0.0101912	blue	HIVEP3
cg15939920	-0.0290464	0.0167077	blue	ACACA
cg15940569	0.0581212	0.0243582	red	GABRB3
cg15941014	-0.057484	0.0086278	blue	CAPN14
cg15962314	0.0588176	0.00979725	red	ARTN
cg15975802	0.0240778	0.0123413	red	PTPN6
cg15980656	0.0348835	0.0250708	red	SDC2
cg16001722	0.0549313	0.0151586	red	C6orf174
cg16002523	0.0332555	0.0316591	red	FAM157A
cg16015295	-0.0264308	0.0411848	blue	RPTOR
cg16018211	0.0491832	0.0142025	red	ZNF350
cg16019809	0.0464011	0.0328672	red	NKX1-2
cg16049600	-0.0758485	0.0173183	blue	PCDHB11
cg16076328	0.0559808	0.0487534	red	EPCAM
cg16082401	-0.045126	0.0142084	blue	GIPR
cg16101346	0.0438442	0.0494735	red	PTGS2
cg16109817	-0.0542699	0.0233657	blue	FLJ37453
cg16112945	0.0247878	0.000485716	red	ADAMTS13
cg16122427	0.0355043	0.00751876	red	CSF3R
cg16151924	0.0359354	0.0265572	red	CYP7B1
cg16154810	0.194464	0.00537651	red	CERK
cg16167240	-0.0324898	0.0290072	blue	BSX
cg16170006	-0.0515279	0.0357628	blue	LRRC8C
cg16170380	0.0249645	0.0410215	red	OR11A1
cg16174121	0.0448791	0.0331072	red	AGBL2
cg16177445	0.049816	0.0349778	red	MAGI1
cg16197636	0.0306618	0.0444754	red	DKK4
cg16201674	0.0461795	0.039843	red	SOX21
cg16223079	0.0332555	0.034477	red	PPCDC
cg16237031	-0.0487218	0.0307196	blue	MAP3K7IP2
cg16265553	0.0338268	0.0138593	red	ITPKB
cg16265932	0.0368661	0.011012	red	RBM20
cg16288089	0.0509429	0.0225392	red	TAC1
cg16293569	0.0260917	0.0481738	red	KCNQ1
cg16294668	0.0475418	0.00463374	red	FGD4
cg16334244	0.044033	0.0101304	red	PLAGL1
cg16343401	0.0627995	0.00965883	red	GFAP
cg16343924	0.0232892	0.0142607	red	OR2H1
cg16359550	0.0434708	0.0457147	red	C11orf87
cg16367606	0.0217782	0.0154694	red	ATXN1L_ZNF821
cg16373817	0.198954	0.0458313	red	PALLD
cg16384496	-0.0437198	0.0405562	blue	RORA
cg16399365	-0.0426317	0.0195845	blue	ZNF238
cg16421871	-0.186994	0.0126237	blue	MCF2L
cg16436762	0.0409455	0.0019785	red	PIWIL4
cg16439130	0.0459694	0.0419004	red	MAP3K7IP2
cg16448890	0.0530722	0.0221213	red	CAV3
cg16449219	0.0551447	0.0089443	red	NIN
cg16460342	-0.0395379	0.0392977	blue	P2RX4
cg16481332	0.0238375	0.0173372	red	IQCE
cg16504019	0.0504662	0.0139648	red	ERI2_LOC81691
cg16514085	0.296554	0.031716	red	HLA-DRB1
cg16517702	-0.0687753	0.0320229	blue	NAV1
cg16541275	-0.0350013	0.0301778	blue	RPTOR
cg16578636	-0.0571095	0.0396701	blue	PCGF5
cg16592378	-0.0167171	0.0336058	blue	KIRREL3
cg16596052	-0.0355348	0.0358161	blue	RGS10
cg16596440	0.036024	0.00677917	red	MAML3
cg16602097	0.0245198	0.0226501	red	NOTCH4
cg16602806	0.141072	0.00737003	red	MTRR_FASTKD3
cg16611005	-0.0491226	0.0458888	blue	FOXB1
cg16619193	0.0344783	0.0155417	red	IKBKE
cg16619991	-0.0686183	0.011837	blue	ITGA1_PELO
cg16638834	0.0323351	0.0100973	red	UNC93A
cg16643088	-0.0769155	0.00982953	blue	CSRNP1
cg16644497	0.0483357	0.0280864	red	ZNF599
cg16650096	0.0313278	0.031111	red	MAML3
cg16653991	-0.116434	0.0418086	blue	FGFR2
cg16665765	0.0294446	0.0451684	red	CTDSPL
cg16680214	0.114665	0.0131446	red	KCNN3
cg16684661	-0.0321887	0.0273153	blue	HEY1
cg16713889	0.0284005	0.0159246	red	FAM161B
cg16727231	-0.0317839	0.0331681	blue	HECA
cg16731240	-0.0532364	0.0488487	blue	ZNF577
cg16745829	0.0477776	0.00587524	red	ERI2_LOC81691
cg16769595	-0.0548191	0.0153642	blue	MOBP
cg16776065	0.0349242	0.0162408	red	PRKCDBP
cg16781205	0.0441504	0.0277254	red	DIO3
cg16791424	0.0525959	0.015298	red	NOVA1
cg16808156	-0.0538711	0.0300809	blue	MAVS
cg16810031	-0.0709188	0.00565424	blue	ZPBP2
cg16831185	0.0454222	0.00255622	red	ATAD5
cg16837680	0.10232	0.000155227	red	FLJ10661
cg16850897	-0.106479	0.0149798	blue	ZAN
cg16891968	0.0261001	0.0479084	red	LOC285830
cg16909495	0.0560167	0.00711697	red	SLC17A7
cg16978914	-0.0418506	0.0387437	blue	PAX3
cg16985778	-0.0464524	0.0446012	blue	MTMR9L
cg16987305	-0.0585432	0.0306776	blue	LEPR
cg17032602	0.0608803	0.0396902	red	HS6ST1
cg17034088	-0.0477113	0.0349943	blue	PPP1R9A
cg17067226	0.02306	0.012455	red	VEPH1
cg17078629	0.0312222	0.0194023	red	RTP2
cg17098965	-0.0399269	0.0462556	blue	ZNF217
cg17099656	0.252014	0.00702159	red	CERK
cg17118262	0.0296002	0.0344628	red	CCL1
cg17137182	0.0578498	0.022804	red	PCLO
cg17142470	0.0496144	0.0261366	red	SORBS3
cg17163168	-0.0657856	0.0430515	blue	TP73
cg17163404	0.0383684	0.0103352	red	UBR4
cg17197774	0.0424244	0.0466865	red	SDCBP
cg17199018	0.0662279	0.0436566	red	ZNF395
cg17199247	0.04838	0.0494432	red	LRRN1
cg17222500	-0.0417702	0.0390939	blue	SLC6A15
cg17233819	0.0405981	0.0348444	red	PLK3
cg17234150	0.0470698	0.0297393	red	CACNG3
cg17239558	0.0491064	0.0306535	red	PRDM16
cg17240725	-0.10839	0.0201465	blue	WBSCR26
cg17271561	0.110142	0.000575688	red	ZNF610
cg17284334	0.0296416	0.0390923	red	C15orf59
cg17293195	0.0430267	0.000122065	red	KRTAP5-7
cg17293936	-0.0706567	0.0379307	blue	DGKG
cg17310600	0.0403023	0.0363369	red	43891
cg17319795	0.054528	0.0458882	red	LGMN
cg17331296	0.0652907	0.015211	red	ANK1
cg17336076	-0.0475661	0.0132397	blue	GLUD1_FAM35A
cg17341965	0.0608386	0.00974638	red	KCNJ5
cg17351974	-0.0827504	0.0365032	blue	RPL37
cg17368808	0.0252266	0.0184666	red	C20orf103
cg17412258	0.055174	0.023921	red	DLK1
cg17420885	-0.0456528	0.0453946	blue	LOC339524
cg17432898	0.051301	0.0495781	red	DTNBP1
cg17438155	-0.0494804	0.0171897	blue	MLXIPL
cg17480438	0.030897	0.0296654	red	KIAA1244
cg17480669	-0.0494762	0.0174645	blue	RPL37
cg17491456	-0.0402258	0.0323314	blue	DAB2
cg17527484	-0.057712	0.0314508	blue	SCN4A
cg17549878	-0.0349794	0.00862744	blue	EVPLL
cg17553286	0.0430069	0.0179233	red	VIP
cg17561891	0.0358291	0.0348089	red	C7orf23
cg17569842	-0.0399286	0.0417847	blue	RGS12
cg17573270	0.0742083	0.0376624	red	SERHL2
cg17591640	0.015354	0.0107504	red	CIB4
cg17593958	0.0704939	0.0451595	red	PRIC285
cg17616554	0.0479639	0.0151898	red	CFTR
cg17674042	0.110181	0.0167271	red	PACSIN1
cg17707057	0.0647392	0.000129064	red	STK17A
cg17756105	0.0347748	0.0360406	red	SDK1
cg17767285	0.0514562	0.015458	red	SNAP91
cg17813670	0.0575406	0.00374332	red	RBM34
cg17816394	0.0480511	0.0113468	red	GNG4
cg17817168	0.110827	0.000300499	red	ST8SIA1
cg17829936	-0.0977917	0.0266691	blue	TAAR5
cg17840719	-0.0378141	0.000457505	blue	ZNF454
cg17843376	-0.0523387	0.0337089	blue	DPP6
cg17845680	0.0515419	0.0277287	red	ARSB
cg17848407	0.0829208	0.035883	red	FLJ44606
cg17852326	0.0246673	0.0423111	red	HLX
cg17858100	-0.0671921	0.0217547	blue	YOD1
cg17860366	0.0634779	0.0169145	red	ABHD2
cg17874670	0.0276155	0.0181456	red	FGF1
cg17880816	0.0317015	0.0270817	red	MATK
cg17881353	-0.0569952	0.0282333	blue	WNT9B
cg17889682	-0.120714	0.000228661	blue	DYNC1I1
cg17904575	0.0489863	0.0157699	red	PPP2R5C
cg17906105	-0.0404972	0.0153011	blue	NCAPG2
cg17907200	0.0413273	0.0300403	red	LOC284661
cg17913386	0.0710941	0.0206769	red	COL7A1
cg17941330	0.0489714	0.0412499	red	GJA5
cg17945447	-0.0697226	0.0300792	blue	HIVEP3
cg17950169	-0.0358748	0.00551891	blue	TMEM63A
cg17957640	0.0630747	0.00020514	red	MYO7A
cg17959631	0.0226079	0.022835	red	GCK
cg17972213	-0.0481324	0.0110976	blue	S1PR1
cg17976191	0.0569229	0.0376219	red	NFIX
cg17977250	0.053225	0.0126661	red	LXN_GFM1
cg17980508	-0.0609932	0.0126479	blue	IFI44L
cg17985912	-0.0424174	0.0231622	blue	LIN9
cg17997463	0.0467928	0.0129488	red	NUMA1
cg18001427	-0.0662013	0.00814258	blue	RWDD2B
cg18002116	0.102802	0.000680761	red	PCDH8
cg18004756	0.0687304	0.00475949	red	GRHL2
cg18005901	-0.0642506	0.0179698	blue	LEMD2
cg18007983	-0.0323275	0.0326683	blue	PON3
cg18010302	0.0232525	0.0174221	red	AMOTL1
cg18032014	-0.0910929	0.00480973	blue	DYNC1I1
cg18034737	-0.0521553	0.0125609	blue	ZFP42
cg18045102	0.0319274	0.0117933	red	RFX8
cg18056973	0.0365349	0.0249341	red	RBMS3
cg18067840	0.0467582	0.0240963	red	BTNL2
cg18081940	-0.0796646	0.0184214	blue	TDRD10_SHE
cg18092095	0.0328622	0.0096026	red	PTOV1
cg18105725	0.0513043	0.0270386	red	SLC22A1
cg18114040	0.0730172	0.0119463	red	COL4A2
cg18137308	-0.0725173	0.020595	blue	MACROD1
cg18142162	0.0420636	0.0234835	red	CCDC23_ERMAP
cg18143869	0.0341746	0.0359771	red	MED12L_P2RY12
cg18154014	0.0595611	0.03092	red	ZNF793
cg18158438	-0.0481167	0.013957	blue	SLC22A11
cg18165852	-0.0546933	0.0487682	blue	CHST13
cg18170229	0.0437645	0.0270742	red	SLC6A12
cg18182148	-0.0663022	0.0471512	blue	GFI1
cg18182438	-0.0479142	0.030437	blue	TRPC4
cg18196453	0.024034	0.0273428	red	RNF217
cg18200741	0.0398895	0.0246407	red	RASGRP3
cg18217874	0.0470905	0.00155108	red	EXOC4
cg18221021	0.0398644	0.00403664	red	DLG2
cg18222509	0.0627768	0.00278086	red	ZNF704
cg18229071	0.0261115	0.025933	red	GNG7
cg18229767	0.0444241	0.00875418	red	ALDH3B1
cg18234111	0.0553968	0.0178707	red	CD1D
cg18254819	0.0454237	0.0194238	red	SPIB
cg18275051	-0.0413197	0.00921575	blue	CYB5R1
cg18277005	-0.064118	0.0123016	blue	RABIF
cg18278694	0.0322694	0.0160999	red	CEP350
cg18283342	0.0504472	0.0137459	red	PCDHA6_PCDHA2
cg18297196	-0.05561	0.00165398	blue	TREML2
cg18304472	-0.0595126	0.0312992	blue	KLC3
cg18313094	-0.0952557	0.00928557	blue	USP29
cg18316498	0.0643526	0.0407966	red	POU2AF1
cg18328334	-0.0868193	0.00773295	blue	TNS1
cg18335290	0.0706909	0.00439017	red	LIMS2
cg18335505	0.0705349	0.0192661	red	FAM123C
cg18338046	0.059501	0.00105244	red	TCF7
cg18349298	-0.0429847	0.00724028	blue	RARRES1
cg18403361	0.0410497	0.0471431	red	CLEC14A
cg18406801	0.0302647	0.014222	red	LIMS1
cg18422371	-0.0487594	0.0147406	blue	RAG1
cg18424965	0.0590045	0.0375576	red	BDKRB2
cg18447727	0.0329026	0.014204	red	SLITRK3
cg18453551	0.0273877	0.0333245	red	LOC90246
cg18464823	-0.0422449	0.0354765	blue	SLC12A6
cg18489675	0.0327998	0.00253762	red	ADARB2
cg18495191	0.0441721	0.0150906	red	RPS6KA2
cg18497504	0.0442388	0.0118105	red	DSCR3
cg18503260	-0.0259379	0.031907	blue	CA13
cg18511008	0.0678452	0.00800876	red	CAPSL
cg18516150	0.0255114	0.0261531	red	CPA3
cg18517055	0.0206751	0.0467414	red	WDR45L
cg18542992	-0.0497072	0.0289541	blue	ZNF703
cg18552861	-0.0503726	0.0370288	blue	GDF7
cg18577280	0.0529099	0.00581443	red	EFHA2
cg18598146	-0.0376967	0.0365073	blue	SNORD12B_C20orf199
cg18615369	-0.0330621	0.00627895	blue	NEK5
cg18618429	0.0400728	0.0152549	red	CSTA
cg18623216	0.033234	0.049947	red	PLCH1
cg18650670	-0.0499686	0.0301517	blue	IGDCC4
cg18668511	-0.0836543	0.0163756	blue	PCDHB8
cg18682028	-0.0478002	0.00143024	blue	FYCO1
cg18710053	0.13722	0.0204311	red	FLJ44606
cg18714224	0.055783	0.0174434	red	EYA4
cg18718692	0.0241387	0.0206112	red	BFSP2
cg18740839	0.0433083	0.0231732	red	ZNF30
cg18772376	0.0363713	0.016013	red	ST8SIA1
cg18778196	0.0413509	0.0416648	red	SMAD6
cg18791730	-0.0248164	0.0498489	blue	HAO2
cg18792381	0.0471863	0.00488312	red	GFPT2
cg18800739	0.03322	0.000157707	red	UTRN
cg18808261	-0.0412618	0.0413765	blue	SATB1
cg18809122	0.04944	0.0469182	red	NAB1
cg18813545	0.0407565	0.0149704	red	SRGAP3
cg18825221	0.076836	0.0289567	red	RAD51L1
cg18828365	0.0501686	0.0334749	red	ARSB
cg18843739	0.0437885	0.0297961	red	SDPR
cg18844304	-0.0368709	0.0365582	blue	SUV420H2
cg18850127	0.110793	0.0449865	red	POU6F2
cg18857216	-0.0775307	0.0220271	blue	C1orf127
cg18863090	0.0672025	0.0440059	red	DAB1
cg18863119	-0.070478	0.00428626	blue	MIR487B_MIR539
cg18876786	0.0645878	0.00553346	red	ZNF790
cg18876826	0.068534	0.0111429	red	INPP5B
cg18878992	-0.0851023	0.0304162	blue	MAPT_LOC100128977
cg18888461	-0.0788359	0.023967	blue	LDHAL6A
cg18900669	0.0354503	0.012167	red	CD68
cg18905668	0.0338869	0.0462198	red	GTF2H1
cg18918831	-0.12103	0.0181243	blue	MUC4
cg18925664	-0.0320023	0.0270135	blue	MAML2
cg18968306	0.044797	0.0220809	red	NCAPD3_VPS26B
cg18977436	0.0595996	0.0014644	red	FGF14
cg18977656	-0.0262367	0.0443335	blue	YWHAZ
cg19003815	0.0372265	0.00250632	red	RARB
cg19005210	-0.0494028	0.000991231	blue	TREML2
cg19023589	0.0224868	0.0143335	red	TMCO3
cg19024344	0.0285998	0.0263332	red	DLC1
cg19029378	0.0637129	0.0226842	red	HNRNPF
cg19033654	-0.0878848	0.00385829	blue	IER3_FLOT1
cg19037167	0.0391335	0.0110214	red	TLR2
cg19055323	-0.0470544	0.0235505	blue	KRTAP4-1
cg19126910	0.0292341	0.0473463	red	POU2AF1
cg19135761	-0.0333482	0.0424668	blue	WDR8
cg19147534	0.0619959	0.00202991	red	PANK1
cg19148410	0.0610546	0.0323482	red	POU2AF1
cg19168309	-0.0400068	0.0380978	blue	EIF4E
cg19242610	-0.129114	0.0319142	blue	FCGR2C
cg19255136	0.0426709	0.0411139	red	PEX5L
cg19262563	0.0391708	0.0131582	red	SEMA3C
cg19269426	0.0604129	0.0111701	red	GGPS1
cg19281794	0.0397593	0.0259421	red	BTLA
cg19285688	-0.0529908	0.0197154	blue	ANTXR2
cg19285847	0.0512468	0.0113884	red	ZNF878
cg19348484	-0.0345392	0.00389701	blue	FURIN
cg19365673	0.0419079	0.0370265	red	LPPR5
cg19368911	0.0409747	0.0417014	red	KIF26B
cg19400179	0.0999259	0.00317101	red	DZIP3
cg19420930	0.022949	0.0317484	red	SORCS2
cg19466822	-0.0369216	0.0293137	blue	BCL11B
cg19467202	0.0770265	0.028057	red	SYNPR
cg19474983	-0.0329429	0.0490978	blue	OR5H1
cg19497451	0.0166091	0.0447798	red	KY
cg19502700	0.0503269	0.0487429	red	LARP7_C4orf21
cg19506253	-0.052171	0.0266553	blue	CYTIP
cg19516457	-0.0410667	0.0258311	blue	LOC283392_TRHDE
cg19522940	-0.0362546	0.0121365	blue	HPGDS
cg19528338	0.0362201	0.0435567	red	BMP2
cg19560831	-0.0606937	0.00712848	blue	MIR487B_MIR539
cg19584871	0.0669402	0.00431865	red	NTSR2
cg19585597	-0.0408522	0.0471152	blue	LOC134466
cg19594305	0.0386736	0.0422396	red	CHST8
cg19598514	0.0265268	0.0461382	red	ANO9
cg19611616	0.156049	0.0349572	red	STK38L
cg19612450	0.0558317	0.0114211	red	CCK
cg19634527	0.0594678	0.025032	red	CDK5R1
cg19641582	0.0484994	0.0377859	red	PTPRB
cg19644670	0.0273762	0.0410964	red	MYO9B_HAUS8
cg19646445	0.0731705	0.0136818	red	KCTD3
cg19648023	-0.102546	0.00217021	blue	MIR548N
cg19648306	0.0424815	0.0352879	red	OSBPL6
cg19649900	-0.0272554	0.0353417	blue	SBNO2
cg19650706	0.155709	0.0458582	red	PCDHB13
cg19656689	0.065124	0.0422544	red	PTPRR
cg19665696	0.156033	0.0270712	red	ADAP1
cg19677267	0.0580109	0.0312997	red	CD52_UBXN11
cg19690214	0.0344674	0.0336165	red	IPCEF1
cg19699140	0.0303887	0.0344999	red	LECT1
cg19715094	-0.0315222	0.0130069	blue	TMEM25
cg19719547	0.042255	0.0461247	red	PLD5
cg19760965	-0.0426191	0.0213744	blue	C3orf21
cg19767548	-0.0976712	0.0262858	blue	LDHC
cg19767562	-0.0491275	0.028392	blue	TFR2
cg19801062	0.0325694	0.0393766	red	C13orf38
cg19809039	0.0430874	0.0198807	red	C11orf70
cg19809575	-0.162737	0.0202509	blue	BANP
cg19853143	-0.039444	0.00152025	blue	SPRED2
cg19893067	0.0611463	0.00256468	red	TBCD
cg19898128	0.0447799	0.00262579	red	TLL1
cg19903229	0.0576769	0.0260869	red	C14orf105
cg19933595	-0.0400357	0.0482756	blue	ZNF827
cg19940482	0.0219013	0.020484	red	PKNOX2
cg19945957	-0.0331283	0.00245541	blue	PIGU
cg19950606	0.0592932	0.0329619	red	TMC6
cg19953646	0.0440214	0.0471413	red	FLRT2
cg19957411	0.0314358	0.0425017	red	LGALS12
cg20020844	0.0502161	0.0391916	red	SP6
cg20033652	0.0806778	0.000595167	red	NIN
cg20051949	0.0185742	0.0482351	red	KIRREL3
cg20054939	0.0714684	0.0340629	red	ZNF84
cg20062691	-0.0540313	0.0186475	blue	ISG15
cg20072442	0.0547962	0.0328684	red	CTNNA2_LRRTM1
cg20073007	0.0241859	0.0451052	red	CYP11B1
cg20085268	-0.0573477	0.00441883	blue	GAK
cg20098015	-0.0904936	0.00415049	blue	ODF3B
cg20100049	-0.0326481	0.0348569	blue	SUV420H1
cg20116935	0.0203944	0.0158911	red	SEMA3B
cg20122943	-0.0638	0.0180187	blue	CACNG8
cg20128672	0.0619722	0.0247552	red	C11orf45_KCNJ5
cg20135243	0.0422764	0.00624854	red	PTK2B
cg20157577	-0.0250677	0.0250349	blue	STRADA
cg20192997	0.0422034	0.01311	red	FXYD2
cg20214477	0.0371687	0.00653148	red	TLL1
[truncated: 650 more rows]

## Sheet: Fig1c
CpG position	Chromosome	p-value	Gene Symbol	Log2 Fold Change	Color
cg00001583	1	0.0166716	NR5A2	0.111068	blue
cg00032366	19	0.0444656	LONP1	-0.0597605	blue
cg00032609	20	0.0301586	ATP5E	-0.0781463	black
cg00033516	4	0.0459247	FLJ13197_KLF3	0.0511031	black
cg00034769	14	0.00520076	C14orf64	0.128781	black
cg00043004	16	0.024262	NOXO1	0.10747	black
cg00047694	16	0.0191473	LOC732275	0.0480578	black
cg00078221	5	0.0467414	EIF4EBP3_ANKHD1-EIF4EBP3	0.0210709	blue
cg00080972	5	0.035157	RUFY1	-0.103168	blue
cg00100800	9	0.026088	ZNF462	0.14803	blue
cg00114029	1	0.0434247	DLGAP3	0.0520319	blue
cg00118342	2	0.00986512	UXS1	0.347977	black
cg00119811	5	0.00712848	RGNEF	0.0909998	blue
cg00136405	4	0.0144906	IL21	-0.0336654	black
cg00140235	12	0.0429827	EEA1	0.0376696	black
cg00158683	3	0.0379441	COL7A1	0.108559	blue
cg00161124	1	0.0108833	SLC35F3	-0.243633	blue
cg00164335	22	0.0308852	SELM	0.0877514	black
cg00184953	6	0.00245209	PSORS1C3	-0.042508	black
cg00219169	10	0.0233537	DIP2C	0.0711664	black
cg00248521	16	0.000266714	CASKIN1	-0.0297466	black
cg00257893	6	0.00653495	NHSL1	-0.0387752	black
cg00260201	17	0.0277851	PRR15L	-0.049492	blue
cg00261781	2	0.0104877	MATN3	0.000726399	black
cg00280235	7	0.00729053	NRCAM	-0.0813724	blue
cg00283283	5	0.00748449	PCDHGB5_PCDHGC3	-0.110232	blue
cg00293012	15	0.0148208	MTMR15	-0.126321	blue
cg00299736	11	0.0195396	CD5	0.25957	blue
cg00310968	1	0.0178566	SPAG17	0.123826	blue
cg00313914	1	0.0359562	NAV1	-0.0361368	blue
cg00329300	1	0.00564723	TSTD1	-0.269276	blue
cg00340958	20	0.0210514	B4GALT5	-0.0836522	black
cg00343633	11	0.0396912	GRIA4	0.164717	blue
cg00345522	2	0.0235567	NRXN1	0.054531	black
cg00350199	11	0.00555315	ACY3	0.00528734	blue
cg00353773	10	0.00734202	CXCL12	0.0306497	black
cg00363312	7	0.00759663	HIPK2	0.037085	blue
cg00369376	2	0.0311314	NEUROD1	0.0841679	black
cg00376816	19	0.018373	HNRNPL	0.148448	blue
cg00377653	12	0.0242707	GLS2	-0.0497558	black
cg00407457	6	0.025614	MLLT4_C6orf124	0.0436688	black
cg00407944	9	0.0423947	NOTCH1	-0.00236042	blue
cg00409658	6	0.0463306	NHSL1	-0.13095	black
cg00412772	19	0.00338072	YIF1B_C19orf33	0.0175583	blue
cg00421693	5	0.0108471	TNFAIP8	0.0554541	blue
cg00435173	17	0.0233657	RAB5C	-0.0609106	blue
cg00437258	7	0.00657339	DAGLB	-0.0520245	blue
cg00464814	6	0.00875418	ATXN1	-0.0809686	black
cg00478435	20	0.0270386	NECAB3_C20orf134	0.0213181	black
cg00481259	16	0.0304408	DECR2	-0.0901927	black
cg00495303	18	0.0461382	DLGAP1	-0.00382242	black
cg00500989	1	0.0321534	SMG5_TMEM79	-0.118992	blue
cg00521048	13	0.0105943	RCBTB1	-0.0827682	blue
cg00526843	6	0.0396836	HLA-DPB2	-0.0667907	black
cg00539154	1	0.0358161	CAMTA1	-0.0164025	blue
cg00551647	21	0.0071746	CYYR1	-0.0692149	blue
cg00551679	16	0.0340349	FOXF1	0.122181	black
cg00555420	4	0.0405614	TAPT1	0.157974	black
cg00558718	3	0.0424308	HGD	0.0467562	blue
cg00573330	4	0.00673891	ZNF141	0.374602	black
cg00573770	2	0.00511903	ZEB2	-0.0581815	black
cg00586420	2	0.0309405	HOXD3	-0.0825135	black
cg00587228	19	0.000428688	HCN2	0.00174625	blue
cg00589251	3	0.0168119	ACPP	0.0298978	blue
cg00589371	18	0.0270264	CDH7	0.0752456	black
cg00592151	16	0.00938224	HS3ST4	0.00563521	black
cg00595051	4	0.038185	COPS4	0.00556433	black
cg00601350	5	0.0153148	ZNF879	0.0979498	blue
cg00603097	18	1.91862e-05	FAM69C	-0.0276057	black
cg00609363	6	0.0479084	ZNRD1_NCRNA00171	-0.0159187	black
cg00633520	4	0.04809	CPLX1	0.00398573	black
cg00636427	18	0.045326	NFATC1	-0.0356238	black
cg00636527	5	0.0240103	GRK6	0.182072	blue
cg00639286	5	0.00902722	ATOX1	-0.163152	blue
cg00660843	12	0.0078273	PDE1B	0.208128	black
cg00673202	12	0.0259194	C12orf49_RNFT2	0.00904438	black
cg00687674	15	0.0255252	MIR548H4_TMEM84	0.128954	blue
cg00688810	17	0.0427139	SHBG_FXR2	0.114302	blue
cg00699993	4	0.0162748	GRIA2	0.105397	black
cg00737979	5	0.0116702	LOC340074	-0.0446618	blue
cg00741986	4	0.0176	TNIP2	-0.0963819	black
cg00747922	17	0.0220314	RPH3AL	-0.0123523	blue
cg00748373	16	0.0225903	CDH3	0.0408465	black
cg00748938	14	0.0360721	PPP4R4	0.0121932	black
cg00751332	18	0.028619	CABLES1	0.10616	black
cg00754357	1	0.0377859	ZCCHC11	-0.0714991	blue
cg00765312	12	0.0305337	ALX1	0.153088	black
cg00776960	15	0.0385089	IGDCC4	-0.132648	blue
cg00785029	21	0.0306694	UMODL1	-0.0221153	blue
cg00796416	15	0.0027053	SNX22	-0.131493	blue
cg00804078	6	0.0176826	DDO	0.0203082	black
cg00807197	12	0.0434741	TMEM132C	0.0319346	black
cg00808969	11	0.00520867	USP35_KCTD21	0.210958	blue
cg00809164	16	0.0407975	MT1L	-0.0147115	black
cg00813752	14	0.0180835	CHGA	0.131358	black
cg00850683	19	0.0452485	ZNF222	0.128912	blue
cg00852921	20	0.046792	EEF1A2	-0.0160562	black
cg00853480	19	0.00431585	ZNF93	0.161459	blue
cg00855901	1	0.0187194	IFI44L	-0.229632	blue
cg00860090	1	0.0260113	ITPKB	0.254328	blue
cg00873351	17	0.00176928	CD300LB	-0.111306	blue
cg00907842	5	0.0137207	FYB	-0.0470504	blue
cg00912580	2	0.0457165	MGAT5	0.118834	black
cg00920327	6	0.039515	C6orf155	-0.00437047	black
cg00922200	7	0.0423713	SEMA3A	-0.0433454	blue
cg00934232	8	0.0285901	BAALC	-0.0591644	black
cg00965023	19	0.0464439	ZNF833	0.0850705	blue
cg00974941	7	0.0428156	C7orf57	-0.0617616	blue
cg00991794	6	0.0436537	STL	0.149624	black
cg01003599	1	0.00627895	VASH2	0.00886029	blue
cg01011367	10	0.0245525	ACADSB	-0.057604	black
cg01011769	16	0.0235721	KIAA0182	0.0132036	black
cg01017773	19	0.0445833	ZNF772	0.039994	blue
cg01028142	2	0.0014644	CMPK2	-0.13797	black
cg01029685	5	0.0348075	PCDHA6_PCDHA2	0.0631002	blue
cg01034993	15	0.0132201	CORO2B	-0.17228	blue
cg01039876	15	0.0403685	TGM5	-0.0967542	blue
cg01044637	3	0.0121622	IQSEC1	-0.0165095	blue
cg01056135	18	0.0496265	SERPINB13	-0.0664146	black
cg01059398	3	0.000764261	TNFSF10	-0.111101	blue
cg01062024	3	0.039843	IMPDH2	-0.110205	blue
cg01069823	22	0.0457702	MCM5	0.119684	black
cg01078772	20	0.0477559	KIF3B	-0.0728282	black
cg01083050	1	0.0197224	IGSF21	0.0648939	blue
cg01100525	7	0.0120222	DBNL	-0.168005	blue
cg01100912	5	0.0300809	EFNA5	0.145729	blue
cg01142721	10	0.0197667	LRIT2	0.0643565	black
cg01162053	20	0.0117315	SLC23A2	0.00337806	black
cg01168584	18	0.00641507	EMILIN2	-0.0270216	black
cg01190666	20	0.0153122	PRIC285	-0.126727	black
cg01192051	15	0.0297431	POLG	-0.0714126	blue
cg01212326	11	0.0498397	POU2AF1	0.158766	blue
cg01219924	17	0.0095685	FLJ90757	-0.0475487	blue
cg01229865	13	0.0184504	ATP11A	0.00772702	blue
cg01234248	12	0.0461579	RASSF8	-0.04678	black
cg01245268	17	0.0462658	RAP1GAP2	-0.0359771	blue
cg01274826	19	0.0113884	ZNF709	-0.0784657	blue
cg01286930	2	0.0211644	SPTBN1	0.184847	black
cg01290568	2	0.0375568	IL1B	-0.0379498	black
cg01295249	2	0.0427969	NCK2	-0.00115536	black
cg01295539	15	0.0280641	TLN2	-0.0308816	blue
cg01324474	12	0.0495256	GPR84	-0.0205768	black
cg01333080	3	0.0290072	ECE2	-0.0463601	blue
cg01373166	22	0.0440778	ADORA2A	0.128458	black
cg01392544	10	0.043205	CACNB2	0.186076	black
cg01396157	1	0.049486	CD247	0.0642287	blue
cg01400685	11	0.0418295	FADS2	-0.0758916	blue
cg01402994	8	0.0396654	FDFT1	-0.166731	black
cg01412762	2	0.0246017	ALK	0.117959	black
cg01418188	11	0.00385168	OSBPL5	-0.100386	blue
cg01418291	8	0.00493463	KCNQ3	0.0126431	black
cg01423393	8	0.0485498	KIAA1875	-0.0389917	black
cg01425762	16	0.00158135	CMIP	0.0282977	black
cg01455550	17	0.0482163	KRT40	0.0435119	blue
cg01465596	1	0.00431865	HIVEP3	0.000908526	blue
cg01495509	5	0.0149353	KCNIP1_KCNMB1	0.0284712	blue
cg01498832	17	0.0135454	RPTOR	-0.0784907	blue
cg01501819	19	0.013604	KCNA7	0.0947389	blue
cg01502396	11	0.00360876	MDK	0.0167251	blue
cg01525376	1	0.0267192	LCK	0.213121	blue
cg01534390	14	0.0130639	SLC7A7	-0.0449163	black
cg01546568	2	0.00749517	CTNNA2	0.0649811	black
cg01546820	6	0.0104409	TEAD3	-0.0707535	black
cg01557297	14	0.00920055	SLC22A17	0.0423713	black
cg01575590	20	0.0317003	KCNQ2	-0.0223732	black
cg01595870	6	0.0244854	PLAGL1	-0.0571155	black
cg01603912	16	0.0343502	BANP	-0.0201322	black
cg01611777	2	0.0468385	MAP4K4	0.00437118	black
cg01623438	20	0.00668889	CTSZ	-0.135185	black
cg01641371	17	0.0442948	SARM1	0.108532	blue
cg01668281	21	0.0130947	CLDN14	0.0497307	blue
cg01672943	14	0.00912551	PAX9	0.268676	black
cg01679206	7	0.00346395	WBSCR27	0.188138	blue
cg01697732	17	0.0126621	FAM20A	0.199166	blue
cg01698298	11	0.00121433	VWCE	0.019787	blue
cg01712428	7	0.0436842	STX1A	-0.0903219	blue
cg01714284	4	0.0399245	ACSL1	0.0457735	black
cg01720228	17	0.0189433	SMTNL2	0.0447914	blue
cg01723291	6	0.00395581	HLA-H	0.279896	black
cg01761968	12	0.0323571	PIWIL1	0.0251849	black
cg01765545	5	0.0173976	SSBP2	0.114417	blue
cg01766396	2	0.00464114	RFTN2	-0.030373	black
cg01774027	19	0.022176	ARID3A	-0.204988	blue
cg01777341	12	0.0276276	GALNT6	-0.0916335	black
cg01778345	1	0.0476143	GDAP2	0.165266	blue
cg01785359	8	0.00068911	PLEKHA2	0.012451	black
cg01787285	1	0.0282427	SKI	0.124895	blue
cg01793449	1	0.0180283	KIAA0495	-0.0564748	blue
cg01794926	15	0.0283429	SLCO3A1	0.0575312	blue
cg01802532	4	0.0275243	NMU	0.160792	black
cg01832005	3	0.00973391	C3orf14	0.0351772	blue
cg01837846	2	0.00334866	KLHL29	0.188415	black
cg01842720	11	0.00590824	PPFIBP2	0.0258591	blue
cg01877606	4	0.0482977	LNX1	0.000331957	black
cg01896119	16	0.0293933	GSG1L	0.0836914	black
cg01907837	6	0.0128237	RNF8	-0.0326077	black
cg01930676	4	0.0213565	MRPL1	0.161243	black
cg01937701	14	0.0277362	DHRS4	-0.323666	black
cg01939477	11	0.00998883	MIR129-2	0.241575	blue
cg01951420	3	0.00435782	IQCB1_EAF2	0.124436	blue
cg01992382	6	0.0161965	TNXB	-0.0468714	black
cg02009651	4	0.0359595	AREG	-0.0535528	black
cg02010852	9	0.012455	CRB2	-0.0375236	blue
cg02031397	1	0.019065	HIVEP3	0.00671564	blue
cg02067584	17	0.0319381	C17orf59	-0.0481236	blue
cg02072104	10	0.0474728	NSUN6	0.128777	black
cg02086790	16	0.0256075	AXIN1	-0.0503691	black
cg02088996	7	0.0429403	LOC285954	-0.223043	blue
cg02092790	17	0.00569539	KRT23	-0.0176691	blue
cg02096793	4	0.0476013	MFSD7	0.0399389	black
cg02115302	16	0.0153657	NSMCE1	-0.0408194	black
cg02116612	3	0.0252604	MGLL	0.107512	blue
cg02116768	17	0.0302971	FOXK2	-0.104719	blue
cg02136620	5	0.0163334	RUFY1	-0.10762	blue
cg02150354	5	0.0484603	FLJ42709	0.0595198	blue
cg02169857	2	0.0161459	NCRNA00116	-0.341684	black
cg02193283	16	0.0242163	ACSF3	-0.0733269	black
cg02202980	3	0.0456936	C3orf15	0.103738	blue
cg02213139	1	0.0178766	WDR63	0.0685707	blue
cg02215171	4	0.0021388	HERC5	-0.110603	black
cg02217713	7	0.0481249	PRKAR1B	-0.187484	blue
cg02221302	3	0.032105	C3orf14	0.0235457	blue
cg02228492	17	0.00458449	HS3ST3B1	-0.00455798	blue
cg02231590	2	0.00652003	ITM2C	-0.0301704	black
cg02237119	7	0.0288855	WBSCR27	0.068589	blue
cg02240030	7	0.00525117	MAD1L1	-0.0693245	blue
cg02240539	15	0.0136094	KIAA1199	-0.0336554	blue
cg02243785	1	0.023363	LPHN2	0.166406	blue
cg02250046	10	0.0108444	CPN1	0.0398406	black
cg02271943	10	0.00336267	COMTD1	-0.00836731	black
cg02297838	13	0.0184666	MIR19A	-0.386065	blue
cg02299189	12	0.0273378	AAAS	0.0173203	black
cg02307823	10	0.0277695	PTEN	-0.0257454	black
cg02308232	17	0.000330221	KDM6B	-0.0314369	blue
cg02315315	2	0.0148429	LOC100134259	-0.0391994	black
cg02315971	7	0.00912716	AASS	0.149932	blue
cg02329527	3	0.00233085	EFHB	-0.0728013	blue
cg02331830	8	0.00724028	PLEC1	-0.16019	black
cg02337836	1	0.0117933	GSTM2	0.0460378	blue
cg02339078	5	0.00277963	LOC100129716_ARRDC3	0.0685521	blue
cg02341503	20	0.0407116	ZMYND8_LOC100131496	-0.0617807	black
cg02344606	7	0.0160158	IFRD1	0.201061	blue
cg02348449	19	0.0121572	ZSCAN18	-0.0590436	blue
cg02364826	5	0.0343129	FEM1C	-0.0595117	blue
cg02367316	7	0.0397404	POU6F2	0.0681106	blue
cg02385820	19	0.004743	RINL	-0.0897636	blue
cg02390115	1	0.047331	NBPF3	-0.0276129	blue
cg02407048	7	0.00391624	PION	-0.0633804	blue
cg02417427	5	0.00633758	SERINC5	0.0653395	blue
cg02420069	11	0.0237283	MYO7A	0.0544616	blue
cg02425416	11	0.0215096	IGF2AS_INS-IGF2	0.00795412	blue
cg02426464	17	0.0195681	SLC43A2	-0.254641	blue
cg02452435	17	0.0195968	COG1	-0.0550838	blue
cg02466815	2	0.00810584	HOXD1	0.14075	black
cg02483661	1	0.0457596	HES5	-0.116561	blue
cg02493846	1	0.0111701	LOC100132111	-0.11135	blue
cg02503763	3	0.00716226	MGLL	0.17411	blue
cg02505177	10	0.0430358	MGEA5	0.179963	black
cg02518216	12	0.0228436	NUAK1	0.0951586	black
cg02523844	7	0.0329426	MAGI2	0.062189	blue
cg02534363	3	0.00965883	NBEAL2	-0.0613545	blue
cg02535060	10	0.0144712	LRRC27	0.114835	black
cg02535219	16	0.0141035	ZC3H7A	-0.01574	black
cg02538772	7	0.0384146	SND1	0.169881	blue
cg02556928	22	0.0155184	CSF2RB	-0.0871944	black
cg02565993	11	0.0323776	FIBIN	-0.0535373	blue
cg02570354	3	0.0372012	OSBPL10	-0.0944827	blue
cg02578087	3	0.027989	C3orf32	-0.0634124	blue
cg02586212	1	0.0104113	RGS1	0.0971665	blue
cg02586712	15	0.00846452	EHD4	-0.0778778	blue
cg02602010	2	0.0422476	TCF23	-0.0369317	black
cg02607340	7	0.0316665	ACHE	-0.0183994	blue
cg02613418	15	0.0372239	ITGA11	0.0375585	blue
cg02627227	6	0.0145331	AGPAT4	-0.107629	black
cg02631126	6	0.0338143	ZSCAN12L1	-0.0438313	black
cg02639359	19	0.00713868	FCHO1	0.0034156	blue
cg02642822	17	0.0365582	LOC404266	0.0876649	blue
cg02673417	6	0.00389694	MAP3K5	-0.072602	black
cg02676052	5	0.0226842	LCP2	0.120374	blue
cg02679745	9	0.0345802	C9orf139_FUT7	-0.190865	blue
cg02688650	6	0.000157707	HLA-F	-0.327044	black
cg02690159	10	0.0352213	ENKUR_THNSL1	-0.03901	black
cg02692511	17	0.00336424	WDR45L	-0.0198713	blue
cg02696517	15	0.0286796	MTMR15	0.011465	blue
cg02705835	3	0.0221428	CCDC71	-0.0308746	blue
cg02711397	19	0.00473548	RINL	-0.119602	blue
cg02758247	18	0.0368116	CDH20	-0.0113926	black
cg02759110	4	0.0471152	UCP1	0.07642	black
cg02774542	19	0.00113876	RGL3	-0.0867583	blue
cg02788021	13	0.0497572	KATNAL1	-0.110801	blue
cg02789394	6	0.0369373	FYN	0.107294	black
cg02794358	2	0.00436372	SPTBN1	0.151805	black
cg02798144	19	0.0173291	MATK	0.0893341	blue
cg02825728	21	0.0213811	CLDN17	-0.035283	blue
cg02837301	8	0.0131084	DOK2	0.207366	black
cg02840367	8	0.0114757	FDFT1	-0.012919	black
cg02842382	7	0.0337276	HIBADH	-0.128877	blue
cg02854554	1	0.0495326	FAM46C	0.0345541	blue
cg02855778	7	0.0332237	PTPRN2	0.156271	blue
cg02866106	7	0.000889865	CHRM2	0.0633287	blue
cg02871021	11	0.0317484	MRVI1	-0.0283918	blue
cg02872426	6	0.00906801	DDO	0.00757911	black
cg02882979	14	0.0351959	MIR487B_MIR539	-0.0261928	black
cg02894944	2	0.00861125	MALL	0.0913919	black
cg02900213	11	0.0195607	HTATIP2	0.0738411	blue
cg02901723	4	0.0110702	FAM190A	0.217373	black
cg02907098	12	0.014675	ANO2	0.0574666	black
cg02918910	1	0.0499098	MLLT11_CDC42SE1	0.011928	blue
cg02938303	3	0.019381	CDCP1	0.0367015	blue
cg02963119	16	0.0029819	DECR2	-0.0913266	black
cg02963866	15	0.0441736	FAM189A1	-0.0616994	blue
cg02964324	7	0.0153538	HECW1	0.0746201	blue
cg02966332	20	0.0253937	LIME1	-0.147626	black
cg02978184	3	0.0191309	ADCY5	0.321425	blue
cg02987832	14	0.022187	PSMA6	0.0299833	black
cg03012544	8	0.0380341	NEFM	0.154003	black
cg03024372	6	0.0019595	FAM83B	0.203979	black
cg03035167	2	0.0089431	SPATS2L	-0.0196507	black
cg03037761	11	0.00857883	FZD4	-0.0174937	blue
cg03043696	1	0.000852603	GNB1	-0.140424	blue
cg03047995	14	0.0049265	FITM1	0.135816	black
cg03048432	14	0.0305304	NIN	-0.0534612	black
cg03049863	19	0.0399685	YIF1B_C19orf33	0.0398059	blue
cg03078006	22	0.0493769	TMPRSS6	0.0097026	black
cg03128972	17	0.0292223	EPN2	-0.0826009	blue
cg03130180	6	0.0213017	RPP21	-0.0249598	black
cg03148858	19	0.0186766	TLE2	0.0907913	blue
cg03163878	3	0.0291468	RAB43	0.0181695	blue
cg03186440	16	0.00302987	CBFA2T3	0.00780037	black
cg03196720	12	0.0344176	SCNN1A	0.0367236	black
cg03199926	20	0.0337492	OSBPL2	-0.0344313	black
cg03216085	11	0.0400909	FANCF	0.0674779	blue
cg03226887	7	0.0353603	CREB5	-0.0843116	blue
cg03250220	2	0.0280664	NCRNA00116	-0.294383	black
cg03253303	17	0.0430284	RAB11FIP4	-0.0620602	blue
cg03254067	4	0.0373856	CLNK	-0.00050591	black
cg03254137	17	0.028303	RAI1	0.0123884	blue
cg03270881	2	0.0407054	TMSB10	0.117425	black
cg03308839	16	0.00583753	NDE1_MYH11	-0.0184776	black
cg03316101	11	0.0130249	OR52M1	-0.0561599	blue
cg03318469	1	0.0370139	LRRC47	-0.0886415	blue
cg03318695	6	0.0499559	C6orf155	-0.0225829	black
cg03321592	1	0.00111018	HTR6	-0.0304326	blue
cg03322334	7	0.0148747	WBSCR27	0.265686	blue
cg03340408	1	0.0252301	NAV1	0.0260245	blue
cg03343128	1	0.00550888	C1orf150	0.0444784	blue
cg03358592	9	0.0338018	KANK1	0.0308726	blue
cg03364381	21	0.0312992	NCRNA00111	-0.147701	blue
cg03369432	5	0.00624898	MIR340_RNF130	-0.0249165	blue
cg03385548	4	0.0282641	BOD1L	0.0343321	black
cg03388043	17	0.0301224	CCDC57	0.131718	blue
cg03388409	1	0.0358891	TP53BP2	-0.0227052	blue
cg03408945	16	0.00558768	C16orf68	-0.0560104	black
cg03420713	16	0.0162408	FBXL16	0.0202109	black
cg03438773	2	0.00621237	NHEJ1	0.0344633	black
cg03441461	6	0.0463458	MRPS18B_PPP1R10	-0.00970323	black
cg03452168	11	0.0339968	RAG2_C11orf74	-0.0199539	blue
cg03452174	17	0.0388215	RAB34	-0.0487234	blue
cg03455418	7	0.0312445	MUC12	-0.0230852	blue
cg03458096	10	0.033654	DOCK1	-0.041135	black
cg03461967	17	0.025791	TP53I13	0.103286	blue
cg03462171	16	0.0159582	CRAMP1L	-0.035484	black
cg03464514	7	0.0434194	PTN	0.0622111	blue
cg03465861	15	0.0464785	ISL2	0.107159	blue
cg03482458	22	0.00191746	GTSE1	-0.318138	black
cg03483150	8	0.0483819	PENK	0.0919899	black
cg03507326	16	0.0440844	LOC100128788_SRRM2	-0.107517	black
cg03514239	1	0.0166902	S100A9	-0.0699054	blue
cg03517083	16	0.0214503	CHST5	-0.0311475	black
cg03518202	1	0.0251776	ZSWIM5	-0.0193267	blue
cg03519157	11	0.0286488	DGKZ	0.0628109	blue
cg03548384	16	0.00670286	ATP2C2	-0.0414643	black
cg03559915	11	0.000484792	RPS6KB2	0.0890696	blue
cg03562414	19	0.0111389	ZNF577	-0.0331745	blue
cg03566142	16	0.0108975	MT1G	-0.00378922	black
cg03566174	2	0.0149763	MAL	-0.102657	black
cg03571225	17	0.014896	TRIM25	-0.0381446	blue
cg03613077	1	0.00292331	RGS7	0.132019	blue
cg03626208	12	0.0495491	CACNA1C	-0.0533424	black
cg03640051	4	0.0150194	ATP8A1	-0.209106	black
cg03650189	19	0.0274741	ICAM5	0.138715	blue
cg03666597	7	0.0359734	CUX1	-0.0333107	blue
cg03695666	19	0.000686497	ZNF607	0.135688	blue
cg03716936	10	0.0056187	HMX2	-0.144433	black
cg03732087	1	0.00174719	AGBL4	0.112314	blue
cg03745383	17	0.00829224	ACCN1	0.0805887	blue
cg03746834	8	0.00369971	PNOC	-0.0881517	black
cg03748376	1	0.00787302	OR2L13	-0.204	blue
cg03757145	4	0.0161794	CDKL2	-0.0700876	black
cg03765041	7	0.0160047	ESYT2	-0.0326482	blue
cg03767031	15	0.0249341	MTMR15	-0.0418251	blue
cg03790908	11	0.00172877	ABCC8	0.0852918	blue
cg03800150	7	0.0110214	GIMAP7	0.189945	blue
cg03800588	7	0.0271446	POLR2J2	-0.0503686	blue
cg03834567	2	0.0191222	TNS1	-0.0649147	black
cg03857664	5	0.0140504	SH3PXD2B	-0.0449814	blue
cg03884592	1	0.0323078	HIVEP3	-0.00928906	blue
cg03888592	12	0.040241	HDAC7	0.0103283	black
cg03904042	20	0.0233444	NECAB3_C20orf134	0.0975111	black
cg03905757	11	0.0115315	KCNQ1	-0.0337797	blue
cg03915055	2	0.0425954	CYTIP	0.0116401	black
cg03920003	1	0.0441983	ADAR	0.0748322	blue
cg03938978	2	0.00647097	IL18RAP	0.0648066	black
cg03939054	11	0.0232291	MAML2	-0.030241	blue
cg03958426	1	0.0367063	MAPKAPK2	-0.0075241	blue
cg03992114	13	0.00171271	ATP11A	-0.0905519	blue
cg03994018	8	0.0314472	ZNF703	-0.0434404	black
cg03995300	17	0.0193262	ZNF232	0.125096	blue
cg04000159	8	0.00774159	ATP6V1H	0.0430138	black
cg04002794	3	0.0479084	FNDC3B	-0.0112433	blue
cg04048259	20	0.0243344	EDN3	0.0547203	black
cg04051565	2	0.0269763	MYO3B	0.0724347	black
cg04056576	3	0.0420519	PPM1L	0.0398842	blue
cg04061411	15	0.00825268	SH2D7	-0.00101491	blue
cg04063345	6	0.0169145	ESR1	-0.025036	black
cg04064583	4	0.0176744	ABCG2	-0.144498	black
cg04068042	6	0.0244509	CTGF	0.0881779	black
cg04071779	7	0.041049	NOD1	-0.264184	blue
cg04079206	9	0.0140779	LOC340508	-0.0158	blue
cg04087207	20	0.00186643	C20orf186	-0.0786969	black
cg04105966	18	0.0258311	ADCYAP1	-0.00791076	black
cg04108127	1	0.0387923	AIDA_C1orf58	-0.033398	blue
cg04109883	10	0.000784263	C10orf72	0.00775514	black
cg04109898	6	0.00324236	HCG9	0.205493	black
cg04110105	3	0.0122294	CCR2	0.0820073	blue
cg04123409	12	0.0325146	SDS	0.00253014	black
cg04125962	16	0.0225813	GTF3C1	-0.0419331	black
cg04128746	10	0.0394159	FAM196A_DOCK1	-0.174656	black
cg04144611	1	0.0130069	C1orf96	0.00533585	blue
cg04163638	2	0.000358088	FAM49A	-0.0370399	black
cg04171065	14	0.0349099	LRFN5	0.172786	black
cg04179952	1	0.0144485	NAV1	-0.146798	blue
cg04183425	6	0.0484749	ASF1A	0.0624957	black
cg04188351	11	0.00756934	CD59	-0.19751	blue
cg04188362	10	0.0312008	MLLT10	0.0758487	black
cg04202620	8	0.0360088	ARHGEF10	-0.0321682	black
cg04209913	5	0.00968624	GDNF	0.0756424	blue
cg04214459	1	0.00893086	PTPRC	0.0914984	blue
cg04218899	1	0.0443335	LAMC2	0.126952	blue
cg04225089	17	0.0322459	TRIM47	0.155694	blue
cg04225775	5	0.045827	HMHB1	0.0660594	blue
cg04227007	19	0.0156198	LOC284412	0.054724	blue
cg04245057	17	0.00845237	TBX2	0.063543	blue
cg04256347	4	0.0187354	TBC1D9	0.209167	black
cg04264070	19	0.00645776	TMEM190	0.0291217	blue
cg04266607	7	0.0116477	JAZF1	-0.0708358	blue
cg04270835	11	0.0457411	SLC17A6	0.149305	blue
cg04276536	16	0.00169627	CCDC102A	0.0524048	black
cg04276626	17	0.0116891	MIR21	-0.0735456	blue
cg04276750	6	0.00450365	HLA-H	-0.150454	black
cg04287574	1	0.00182202	NAV1	-0.0929119	blue
cg04290586	12	0.0184949	ASCL4	0.00975399	black
cg04309025	17	0.0204102	ARL4D	-0.0854973	blue
cg04315692	11	0.0346477	TREH	0.026372	blue
cg04319611	3	0.00733552	FNDC3B	-0.0315499	blue
cg04324615	2	0.0427577	FBLN7	0.016835	black
cg04330326	19	0.0148317	SGTA	-0.0536586	blue
cg04330631	6	0.00439017	TAF8	0.0122701	black
cg04355093	4	0.0469254	WDFY3_C4orf12	0.0564038	black
cg04363281	2	0.0288924	LOC84931	-0.025414	black
cg04364695	8	0.00608895	ZMAT4	0.0433659	black
cg04384112	16	0.00391276	CFDP1	0.0712385	black
cg04399899	4	0.0227047	RAPGEF2	-0.0748437	black
cg04410989	20	0.0290705	SAMHD1	-8.61656e-05	black
cg04458159	6	0.0173787	HLA-H	-0.122442	black
cg04487479	6	0.0399797	COL9A1	-0.084762	black
cg04495270	17	0.0459303	NT5M	-0.0819031	blue
cg04499514	12	0.0364421	C3AR1	0.0590083	black
cg04507071	10	0.0415443	C10orf90	0.0378258	black
cg04513006	16	0.0095215	ESRP2	-0.0980088	black
cg04537602	11	0.0469141	CXCR5	0.22971	blue
cg04540406	16	0.0115014	SHCBP1	-0.207624	black
cg04557544	16	0.0136231	SHISA9	0.234148	black
cg04567334	10	0.0176718	CDH23	-0.0306739	black
cg04567445	1	0.0184317	DNAJC6	0.104642	blue
cg04573316	19	0.0337089	MIR519D	0.0181771	blue
cg04590184	17	0.00777143	RNF135	0.135723	blue
cg04598292	7	0.0209786	NCAPG2	-0.0741679	blue
cg04605681	4	0.0105803	SH3TC1	-0.009209	black
cg04611801	17	0.0103933	BZRAP1	0.00592499	blue
cg04661382	11	0.0138745	C11orf87	0.00376795	blue
cg04664153	2	0.0336152	GPR39	0.186043	black
cg04685253	19	0.0189816	PRR12	-0.0685311	blue
cg04688351	2	0.0491046	PAX3	0.0529884	black
cg04694209	16	0.00783171	C16orf81	0.0721764	black
cg04715503	16	0.0394833	CLDN9	-0.0305244	black
cg04737087	2	0.0413764	ANKRD53	0.00158279	black
cg04738237	2	0.016013	GLI2	-0.0152263	black
cg04747226	11	0.0437831	GRIA4	0.121664	blue
cg04747619	8	0.000218981	DEFA5	-0.0796142	black
cg04749873	8	0.0447364	NCOA2	-0.0680635	black
cg04774043	10	0.0366519	SFXN2	-0.0238411	black
cg04784410	14	0.0482137	SNORD113-4	-0.0148619	black
cg04798314	1	0.0316018	SMYD3	0.322272	blue
cg04812189	3	0.0124846	GPR156	-0.0362664	blue
cg04830357	5	0.0155417	PCDHGA1_PCDHGA2	-0.032016	blue
cg04839761	10	0.0305809	PPP1R3C	0.00212153	black
cg04849985	1	0.0295421	GNG12	-0.0828153	blue
cg04858110	7	0.0363369	SCRN1	0.122329	blue
cg04884118	12	0.00783455	A2ML1	-0.0243644	black
cg04899175	12	0.0120176	NOS1	0.0264162	black
cg04901835	1	0.0199128	SLC2A5	-0.19773	blue
cg04912843	1	0.0306025	GIPC2	0.0343695	blue
cg04916289	1	0.0101599	MAGOH	-0.0120463	blue
cg04921068	3	0.037407	PPM1L	-0.0155565	blue
cg04923875	1	0.00563778	TNR	-0.0252014	blue
cg04924511	3	0.0274033	GHRLOS_GHRL	-0.0263466	blue
cg04925261	6	0.00579146	OR2H2	-0.0178588	black
cg04935121	11	0.0261904	MACROD1	-0.053031	blue
cg04940329	17	0.0381106	KRT23	-0.0708599	blue
cg04940570	11	0.0304902	TEAD1	0.0962721	blue
cg04944931	10	0.00468155	COMTD1	-0.0147783	black
cg04951822	12	0.0117484	OAS1	-0.173303	black
cg04954680	3	0.0168459	LRRC3B	0.17208	blue
cg04975481	6	0.0280111	MICB	-0.0694751	black
cg04980428	1	0.0356734	MAN1C1	0.0332051	blue
cg04985396	1	0.0212092	NEGR1	0.0786796	blue
cg04996219	5	0.00355064	CTNND2	0.231119	blue
cg05006449	19	0.00195206	OSCAR	-0.000135359	blue
cg05008898	5	0.0311898	COL23A1	-0.0421563	blue
cg05011258	16	0.0139755	LRRC36_KCTD19	-0.0230658	black
cg05035456	20	0.0338506	ADAM33	0.0932546	black
cg05045335	1	0.01421	RERE	-0.0674549	blue
cg05046305	5	0.0307585	PCDHGA2_PCDHGA1	-0.0224707	blue
cg05054115	14	0.00319357	DHRS4	-0.268332	black
cg05074138	2	0.0284776	CTLA4	0.0892967	black
cg05075118	3	0.0387046	TMEM108	0.0609176	blue
cg05079779	2	0.00020514	CBWD2_LOC440839	-0.165991	black
cg05084827	2	0.0206769	C2orf63	0.200316	black
cg05102552	2	0.0406754	NRBP1	-0.0181889	black
cg05135541	1	0.00593803	VPS45	-0.0345886	blue
cg05156137	21	0.0309674	RCAN1	0.00850274	blue
cg05163071	3	0.000171319	RETNLB	0.101626	blue
cg05178291	11	0.0123016	SAA1	-0.113778	blue
cg05185784	16	0.039148	DEF8	0.0665607	black
cg05185926	5	0.0151282	ARHGAP26	-0.0616063	blue
cg05191076	4	0.0496531	EPHA5	0.094786	black
cg05193538	1	0.0367517	MAN1C1	0.0556802	blue
cg05223591	2	0.0217547	ATP5G3	0.000868173	black
cg05225461	5	0.0282333	C5orf30	-0.171977	blue
cg05229965	10	0.0123423	ADAM12	0.0853222	black
cg05237374	14	0.0114927	GPHN	-0.044217	black
cg05246100	7	0.0203638	EGFR	-0.0347663	blue
cg05251676	5	0.0484819	EGFLAM	0.243739	blue
cg05266212	17	0.00892094	TBX21	-0.00936674	blue
cg05301188	2	0.0215424	KLF11	-0.107233	black
cg05313129	8	0.017846	C8orf71	-0.00161824	black
cg05326274	14	0.0407734	NPAS3	0.141166	black
cg05337694	6	0.00443559	C6orf125	0.908074	black
cg05338433	1	0.0170962	CD1D	0.0873105	blue
cg05354479	14	0.00104249	MAP3K9	-0.0338423	black
cg05356662	19	0.00435737	MATK	0.0910321	blue
cg05358170	6	0.000155227	HLA-F	0.0256118	black
cg05370662	1	0.00803587	ST3GAL3	-0.0348325	blue
cg05371506	1	0.00245541	TSPAN1	-0.107867	blue
cg05372113	19	9.38876e-05	CYP2A13	0.0871946	blue
cg05379634	19	0.03469	KLF16	-0.139274	blue
cg05423393	6	0.0175948	TRAF3IP2	0.128878	black
cg05432003	11	0.0198153	IFITM1	-0.0705451	blue
cg05454619	11	0.0499951	ODZ4	0.0287268	blue
cg05458220	18	0.0140296	ADNP2	0.0382416	black
cg05463589	16	0.0182686	IL17C	0.0745665	black
cg05467716	17	0.013957	LOC146880	-0.0539885	blue
cg05468028	21	0.0134988	RWDD2B	-0.369378	blue
cg05480370	5	0.0104987	SPOCK1	-0.0385876	blue
cg05487207	8	0.0317721	SLC39A14	0.0838576	black
cg05493407	4	0.0114797	2020-03-01	0.0400432	black
cg05495351	2	0.00564993	NRXN1	0.100585	black
cg05505459	1	0.0143034	C1orf170	0.0464607	blue
cg05508084	19	0.0205522	ZNF667	0.0533937	blue
cg05524246	1	0.000939294	OLFML2B	0.0823056	blue
cg05524529	5	0.044901	C1QTNF2	0.0224381	blue
cg05546044	22	0.00333272	MAPK1	0.0813964	black
cg05552874	10	0.0208227	IFIT1	-0.158207	black
cg05563672	21	0.000122065	TMPRSS2	0.142019	blue
cg05568549	6	0.0175236	CCND3	-0.183459	black
cg05578055	8	0.000689061	FGF20	0.119725	black
cg05580073	22	0.0282849	CYTSA	-0.00794694	black
cg05595692	2	0.00224913	HK2	-0.0509191	black
cg05597836	7	0.00274406	DLX5	0.0954002	blue
cg05623526	11	0.0219305	KCNQ1	0.0584586	blue
cg05626013	10	0.0100144	CTNNA3_LRRTM3	-0.108933	black
cg05630272	10	0.00103015	ADARB2	-0.0483806	black
cg05648510	17	0.00510404	ABR	0.00874923	blue
cg05653887	22	0.0499695	CELSR1	-0.0653557	black
cg05657488	16	0.0474785	PLK1	-0.0349808	black
cg05666055	12	0.0314508	C12orf77	0.0357427	black
cg05667818	7	0.0148198	ST7_ST7OT2	-0.0619252	blue
cg05689582	2	0.028807	C2orf57	-0.0330775	black
cg05709657	13	0.0162027	CLDN10	-0.0561784	blue
cg05731808	2	0.00685426	ITGA6	0.0318849	black
cg05752786	1	0.010024	SYT2	0.0198502	blue
cg05754819	10	0.0385569	KCNMA1	-0.0310406	black
cg05757530	16	0.00156565	NLRC5	-0.0231404	black
cg05769169	14	0.029856	EGLN3	0.0324728	black
cg05774978	1	0.0185548	PDIA3P	0.0124252	blue
cg05776704	3	0.020677	WWTR1	0.00405627	blue
cg05779786	2	0.00932596	AGAP1	0.0604339	black
cg05798637	3	0.0259126	ZBTB11_LOC100009676	-0.0301567	blue
cg05807991	4	0.0297961	TRAM1L1	0.00349151	black
cg05818394	13	0.0178739	HMGB1	-0.140203	blue
cg05828925	8	0.0151951	FLJ14107_BIN3	0.0827007	black
cg05875700	8	0.0219007	ERICH1	0.183404	black
cg05879418	5	0.0375454	CDC20B_GPX8	0.0589954	blue
cg05883128	4	0.0364577	DDX60	-0.354149	black
cg05884192	14	0.00561116	NID2	-0.0321787	black
cg05917460	14	0.0087668	PAX9	0.168342	black
cg05932702	12	0.0339108	RAB21	0.042342	black
cg05966699	3	0.0215575	C3orf52_MIR567	0.111222	blue
cg05973772	4	0.033376	TRIM2	-0.0520681	black
cg05979484	7	0.0498173	LANCL2	-0.103074	blue
cg05981033	16	0.0250349	MTHFSD_FLJ30679	-0.0375627	black
cg05981394	16	0.0122588	CD19	-0.161503	black
cg05983405	10	0.0311377	PRF1	-0.0523586	black
cg05992079	9	0.0237189	SIT1	0.192531	blue
cg05994974	7	0.00996087	PARP12	-0.17022	blue
cg06015834	16	0.035566	DOC2A	0.0557386	black
cg06029700	12	0.0257369	SCNN1A	0.0411592	black
cg06040872	17	0.0112797	CCL18	-0.0806313	blue
cg06064179	17	0.0221724	PLEKHM1P	-0.0365413	blue
cg06064964	20	0.000612354	PRIC285	0.287475	black
cg06071033	15	0.0327946	HCN4	0.0475013	blue
cg06083252	10	0.00260238	RUFY2	-0.00963791	black
cg06092310	1	0.00041132	MAN1C1	0.056827	blue
cg06095752	2	0.019868	MAP4K4	0.0231114	black
cg06098530	10	0.0113043	MYST4	0.0885908	black
cg06110802	4	0.00961863	RPS3A	0.152229	black
cg06117341	16	0.018437	CLDN9	-0.0489406	black
cg06143522	13	0.00236049	SLITRK5	0.2204	blue
cg06153925	17	0.00151204	RPTOR	-0.0803166	blue
cg06159486	10	0.00270927	CACNB2	0.107801	black
cg06164260	3	0.00889151	BCL6	-0.160461	blue
cg06172950	13	0.0443843	COG3	-0.166446	blue
cg06185146	3	0.0187359	SYNPR	-0.0063785	blue
cg06196379	6	0.0138593	TREM1	-0.131847	black
cg06204062	3	0.00982152	LSAMP	0.156335	blue
cg06204938	12	0.00227521	NCOR2	0.0352355	black
cg06210147	17	0.0225791	STAT5B	0.00113912	blue
cg06211724	1	0.00281618	LAMC2	0.108468	blue
cg06221963	1	0.0056615	KCNN3	0.0441153	blue
cg06223162	1	0.0416648	GPR88	0.0799137	blue
cg06226384	17	0.0424738	CACNG5	-0.0261734	blue
cg06232205	15	0.0367821	GPR176	0.0145676	blue
cg06233503	11	0.00812389	KCNQ1	-0.108823	blue
cg06237487	19	0.0270817	SLC6A16	-0.0632651	blue
cg06259025	13	0.0415527	THSD1P	0.0356427	blue
cg06297958	16	0.0270331	PLEKHG4	-0.102595	black
cg06298205	14	0.0357593	FAM12A	-0.0386981	black
cg06301252	7	0.0428639	PTPRN2	0.0292663	blue
cg06317209	12	0.0327735	AVIL	-0.0608959	black
cg06321596	16	0.00662886	XYLT1	0.024499	black
cg06325565	11	0.00677982	MACROD1	-0.0316678	blue
cg06327732	3	0.0328856	CD86	-0.0715443	blue
cg06337557	11	0.0312263	MTNR1B	0.00607483	blue
cg06339924	3	0.0182718	TRIM42	-0.0413456	blue
cg06348038	1	0.0137864	IL20	0.00655425	blue
cg06366791	1	0.0463521	ATG4C	0.0590426	blue
cg06383022	2	0.0395161	TEKT4	0.02154	black
cg06398236	4	0.0243293	DAPP1	-0.0625787	black
cg06398251	3	0.0437425	EIF4G1	-0.116344	blue
cg06412669	17	0.0476607	RPTOR	0.0445684	blue
cg06413398	6	0.0171826	DDO	0.0577527	black
cg06463958	6	0.00493381	T	0.159911	black
cg06471402	16	0.0190666	CDH15	0.036424	black
cg06484232	11	0.0153003	OR52E4	-0.0676734	blue
cg06500079	17	0.00144372	VPS53	0.0244069	blue
cg06525347	6	0.0397923	EYA4	0.110381	black
cg06528575	1	0.0486237	FAIM3	0.00212106	blue
cg06556497	18	0.0444506	ATP9B	0.180935	black
cg06557127	17	0.0494735	METT10D	0.0281579	blue
cg06563943	17	0.0178518	COG1	-0.0486616	blue
cg06565641	8	0.0200511	TRAPPC9	0.00148809	black
cg06569019	16	0.0490429	TMC7	0.0805025	black
cg06572465	5	0.030437	PCDHGA4_PCDHGA9	0.197142	blue
cg06574335	2	0.00475949	LYPD6B	-0.0989263	black
cg06578111	3	0.0300027	HDAC11	-0.0448288	blue
cg06580884	3	0.0463518	KLHL18	0.0483603	blue
cg06585893	1	0.0336083	CAPN9	-0.0487143	blue
cg06603074	18	0.0228287	ZCCHC2	-0.191645	black
cg06615152	19	0.0197715	AMH	0.0271199	blue
cg06617636	14	0.0393729	ZFP36L1	0.0464653	black
cg06627617	2	0.00803232	ASAP2	0.0182125	black
cg06632762	1	0.010679	GSTM1	0.182129	blue
cg06637774	11	0.037803	P2RY6	0.00229374	blue
cg06642617	2	0.00329741	CCT7_C2orf7	0.313929	black
cg06643466	7	0.0483128	CARD11	0.0186412	blue
cg06646780	6	0.0391997	C6orf191	-0.022577	black
cg06651180	7	0.0422998	CUX1	-0.0218341	blue
cg06686226	20	0.0470098	CHRNA4	0.0614438	black
cg06700209	8	0.000942448	MSC	0.0802444	black
cg06710082	6	0.0241607	HCG9	0.0637343	black
cg06710438	8	0.0039637	CSMD1	-0.00905633	black
cg06713098	7	0.00760178	IGFBP3	0.0734705	blue
cg06722639	14	0.0445567	SLC7A8	0.157722	black
cg06758644	1	0.0307476	VPS13D	0.173792	blue
cg06781135	6	0.0423069	LOC100270746_C6orf41	0.13251	black
cg06781209	11	0.0116065	FADS2	-0.167379	blue
cg06798483	3	0.0086278	ST3GAL6	-0.0045192	blue
cg06804564	1	0.0358027	LRRC8C	0.0840139	blue
cg06812574	10	0.0439038	SLC39A12	-0.0332938	black
cg06821919	20	0.0249293	SNRPB2	-0.0655278	black
cg06833062	1	0.0241211	RABGAP1L	-0.0775608	blue
cg06833110	2	0.0126794	MEIS1	0.0792887	black
cg06844930	4	0.0332973	ANKRD50	0.0372632	black
cg06872964	1	0.0227785	IFI44L	-0.240858	blue
cg06873352	17	0.0116114	STRADA	0.0708989	blue
cg06878361	19	0.035384	ZNF577	0.0363576	blue
cg06887580	6	0.00428626	LTB	0.0907226	black
cg06896534	4	0.0231732	BMPR1B	0.110748	black
cg06899970	8	0.030103	DKK4	0.0556936	black
cg06924241	6	0.0416729	RSPH9	0.0914922	black
cg06927323	17	0.015519	TBX21	-0.101432	blue
cg06952873	6	0.0359995	ZSCAN12L1	-0.0168099	black
cg06953130	10	0.00648668	C10orf47	-0.0691347	black
cg06971659	8	0.0477236	C8orf80	-0.0376845	black
cg06976025	17	0.020719	CBX4	-0.239174	blue
cg06981309	3	0.0246383	PLSCR1	-0.282607	blue
cg06985993	16	0.0093928	FAM57B	0.0647868	black
cg07005506	16	0.0399892	KIAA0513	0.0426017	black
cg07027613	12	0.00581406	C1RL_LOC283314	-0.0405135	black
cg07028533	7	0.0168314	CNTNAP2	0.213405	blue
cg07046101	20	0.0243365	KCNK15	0.031598	black
cg07047347	8	0.0286612	C8orf37	0.00714954	black
cg07048516	22	0.0383383	C22orf15	-0.0101634	black
cg07049977	2	0.0172148	CEBPZ_C2orf56	-0.056437	black
cg07055616	10	0.0117261	NKX6-2	0.0434573	black
cg07060233	20	0.031907	SLC12A5	0.0541729	black
cg07065756	7	0.0463367	MAD1L1	0.00321889	blue
cg07078958	3	0.0451052	SH3BP5	-0.0757403	blue
cg07084163	5	0.00530462	UGT3A2	0.0475767	blue
cg07092029	16	0.0177742	CDH13	-0.0639412	black
cg07092725	14	0.0491769	KCNH5	-0.0222691	black
cg07133749	17	0.0208776	ADAP2	0.0265031	blue
cg07149267	8	0.0234607	C8orf58	0.0231576	black
cg07150166	2	0.015458	LCLAT1	0.108495	black
cg07161827	2	0.0143061	DYSF	-0.0236537	black
cg07164639	6	0.0346265	DDO	0.0167239	black
cg07194839	10	0.00812094	EBF3	0.136906	black
cg07195011	5	0.00164311	CTNND2	0.260153	blue
cg07215975	10	0.0193013	PTPRE	-0.0427985	black
cg07216976	10	0.0142025	FAM160B1	0.207851	black
cg07217653	15	0.0459547	LRRK1	-0.0205108	blue
cg07232612	7	0.0285826	GNG11	0.105724	blue
cg07265444	7	0.000719511	PION	-0.107148	blue
cg07281879	11	0.0309508	WIT1	0.0658423	blue
cg07312051	1	0.0180749	FHAD1	0.013236	blue
cg07313882	17	0.0124512	TMC6	0.0975733	blue
cg07352798	5	0.00168979	NDFIP1	-0.0662574	blue
cg07355763	5	0.0204276	FBN2	-0.0383586	blue
cg07375851	19	0.0475765	PGLYRP2	-0.0686036	blue
cg07395804	1	0.0100973	ZFYVE9	-0.0611641	blue
cg07397616	22	0.036012	SH3BP1	-0.0102334	black
cg07409897	20	0.00874566	TASP1	0.098044	black
cg07420362	11	0.00294438	TRPC2	-0.0332309	blue
cg07425597	17	0.0144233	ARHGAP27	-0.039018	blue
cg07427475	8	0.0452113	PLEC1	-0.221071	black
cg07438660	17	0.0217391	SMARCE1	0.064066	blue
cg07448997	7	0.0280864	MAGI2	-0.0336525	blue
cg07470512	20	0.0228516	NECAB3_C20orf134	-0.0276227	black
cg07479092	5	0.022946	PLK2	0.00520039	blue
cg07495389	2	0.0435532	MAPRE3	-0.0615537	black
cg07515196	19	0.0132397	DOCK6	-0.118841	blue
cg07519536	6	0.0414403	BTN1A1	0.0731679	black
cg07525077	14	0.0105469	RNASE3	-0.119249	black
cg07533239	12	0.0264893	PLEKHG6	-0.0462635	black
cg07534554	11	0.0169488	POU2AF1	0.0767636	blue
cg07563569	17	0.026443	NXPH3	-0.0614803	blue
cg07563793	1	0.00427782	LHX8	0.0760956	blue
cg07570723	1	0.0104279	KIAA0754_MACF1	0.0468268	blue
cg07582993	20	0.043542	UBOX5_FASTKD5	0.0640368	black
cg07592963	11	0.0422396	KCNQ1DN	0.020253	blue
cg07599786	1	0.0453369	NAV1	-0.00911478	blue
cg07630564	3	0.00739132	RAB7A	-0.0171537	blue
cg07654559	2	0.0299392	TTC31_CCDC142	0.0403898	black
cg07655627	5	0.0293728	NUDT12	0.0675638	blue
cg07664999	8	0.0402239	RIMS2	-0.0207268	black
cg07666840	5	0.041231	FGF1	-0.0498327	blue
cg07676145	10	0.0431472	CDH23	-0.0258307	black
cg07681579	12	0.0259407	PDE1B	0.208996	black
cg07687131	12	0.0167643	SOCS2	-0.072034	black
cg07690181	5	0.0142084	EDIL3	0.0774099	blue
cg07699454	6	0.00260337	KCNK17	-0.0424385	black
cg07713946	22	0.00898583	LIMK2	0.214442	black
cg07719679	7	0.0292553	STEAP4	-0.0192497	blue
cg07735952	6	0.0105472	HLA-DPB2	0.0711078	black
cg07743747	3	0.0399258	CCR2	-0.0274593	blue
cg07786220	17	0.0230182	RPTOR	-0.147688	blue
cg07790615	1	0.0371159	RYR2	0.108595	blue
cg07793807	1	0.0117448	ITPKB	0.133612	blue
cg07805604	19	0.0422268	CCDC106	-0.0049741	blue
cg07813142	2	0.0267134	SP5	0.096344	black
cg07833467	22	0.00638827	KLHDC7B	-0.155117	black
cg07834069	17	0.0403521	CD300LB	-0.0687012	blue
cg07876788	7	0.0475001	TMEM140	-0.057135	blue
cg07892167	8	0.0390029	R3HCC1	-0.20668	black
cg07893474	3	0.0242529	C3orf43	-0.0269432	blue
cg07903023	2	0.032323	KLHL30	-0.0384755	black
cg07906359	7	0.0223018	CCDC132	0.0553159	blue
cg07911961	12	0.0375627	BEST3	0.0525165	black
cg07933926	12	0.0181176	SCNN1A	-0.000523083	black
cg07948968	16	0.00830804	SEPT12_LOC440335	-0.0233114	black
cg07950002	9	0.0103524	PKN3	-0.0252395	blue
cg07973095	16	0.0159068	DECR2	-0.167857	black
cg07978738	10	0.0475953	ABLIM1	0.0649185	black
cg07979401	6	0.0369698	LEMD2	-0.227728	black
cg07999015	9	0.0124029	JAK2	-0.133229	blue
cg08008072	16	0.00262094	CLCN7	0.112822	black
cg08009669	6	0.0411848	MICB	-0.146222	black
cg08032135	8	0.00335927	NRG1	0.0744044	black
cg08036798	11	0.0352879	MYO7A	0.105187	blue
cg08038629	1	0.034139	RCC2	-0.0471425	blue
cg08038974	20	0.0246733	SLC2A10	-0.094423	black
cg08049640	17	0.0331072	SLC13A5	0.0343445	blue
cg08058156	17	0.0234669	MPO	-0.0960796	blue
cg08106961	1	0.00671468	GRIK3	-0.0536642	blue
cg08111446	20	0.0147188	NKAIN4_FLJ16779	0.0575185	black
cg08122652	3	0.0179233	PARP9_DTX3L	-0.348291	blue
cg08123045	1	0.0324836	MEF2D	-0.114909	blue
cg08129017	17	0.0114041	SREBF1	0.0588051	blue
cg08131499	12	0.0450503	CORO1C	0.023208	black
cg08145373	11	0.0236339	CD81	-0.0833259	blue
cg08146609	7	0.0138755	HDAC9	0.0961022	blue
cg08158408	1	0.0215493	G0S2	0.0913371	blue
cg08179037	6	0.0303142	LOC285830	-0.0195536	black
cg08179431	6	0.0320293	HFE	0.166367	black
cg08183317	13	0.0181187	TFDP1	-0.0699349	blue
cg08194989	8	0.0300403	ANK1	-0.0732604	black
cg08217526	14	0.00835286	C14orf64	0.169628	black
cg08222513	6	0.014222	TRIM31	-0.0769592	black
cg08222618	4	0.0385275	TMEM175	-0.0305358	black
cg08228703	14	0.0113468	TMEM90A	0.230412	black
cg08229360	3	0.0397976	CTDSPL	-0.0839825	blue
cg08230483	10	0.0163502	GRID1	0.22745	black
cg08236022	7	0.0463528	GNG11	0.102249	blue
cg08260406	1	0.0263385	OR2L13	-0.11792	blue
cg08269653	1	0.0141073	FAM5B	0.074911	blue
cg08279035	14	0.0317983	NFATC4	-0.027372	black
cg08279184	13	0.0357213	WASF3	0.0464219	blue
cg08287306	16	0.0288896	CKLF	-0.0464495	black
cg08290076	11	0.0377729	ARHGAP20	0.0954899	blue
cg08304103	11	0.0159091	FZD4	-0.031773	blue
cg08304190	20	0.031666	MIR663	0.0677907	black
cg08310519	11	0.0276908	ME3	0.0916767	blue
cg08315133	5	0.0400568	TMCO6	-0.0817882	blue
cg08336300	6	0.0285311	SESN1	0.0682755	black
cg08337166	12	0.0413799	CMKLR1	-0.0123806	black
cg08341079	16	0.00155108	HS3ST4	0.0204673	black
cg08355260	2	0.0055882	LOC151534_LBX2	-0.0175567	black
cg08355301	17	0.0174675	CD79B	0.159493	blue
cg08359464	3	0.0236747	RPN1	-0.0386503	blue
cg08375754	19	0.00502413	TTC9B	-0.123458	blue
cg08382774	10	0.0460244	NKX6-2	0.0880263	black
cg08402365	2	0.0118212	MAP1D	0.0852451	black
cg08408668	19	0.0329923	SBNO2	-0.0775411	blue
cg08420066	6	0.0426953	KIAA1949	0.200665	black
cg08431931	22	0.0459257	WBP2NL	-0.0432937	black
cg08449049	16	0.0334597	CDH15	0.0716064	black
cg08462055	15	0.00979765	ZNF609	0.268001	blue
cg08468689	17	0.0424668	GHDC	-0.0949926	blue
cg08508325	11	0.0024049	CARS	0.11223	blue
cg08516507	6	0.0485878	TNXB	-0.0193775	black
cg08529481	1	0.0191709	STK40	0.12953	blue
cg08529529	13	0.00477112	ALOX5AP	0.0452588	blue
cg08539872	10	0.0162702	UNC5B	0.0116072	black
cg08543327	5	0.00524361	SLC12A7	-0.0504829	blue
cg08547343	16	0.0173123	CENPBD1_AFG3L1	0.242469	black
cg08549335	7	0.0451684	ZNRF2	-0.0706	blue
cg08558397	7	0.0287506	PRKAR1B	0.204638	blue
cg08564601	11	0.020903	MS4A4A	0.00900698	blue
cg08570243	2	0.0169651	NCRNA00116	-0.409304	black
cg08586669	7	0.0330657	GRB10	-0.0634718	blue
cg08603768	5	0.0375576	WNT8A	-0.0307173	blue
cg08614290	7	0.0462332	VIPR2	-0.0326461	blue
cg08619515	16	0.0201512	CLEC16A	-0.0258518	black
cg08627352	2	0.0440045	BCL11A	0.0665337	black
cg08647727	12	0.0274334	C12orf72	0.00802158	black
cg08665930	22	0.0445475	APOBEC3D	-0.00573596	black
cg08682625	8	0.0233038	LOC727677	0.094751	black
cg08686462	11	0.027931	INS-IGF2_IGF2	-0.0689833	blue
cg08692130	10	0.00939283	ARL5B	-0.16567	black
cg08698159	17	0.0348616	SEZ6	-0.298494	blue
cg08711067	7	0.0181456	RAB19	0.175042	blue
cg08714996	5	0.00571121	PCDHGB1_PCDHGA2	0.023666	blue
cg08716684	12	0.010847	ANKLE2	-0.0438041	black
cg08747557	11	0.00859235	MMP8	-0.091009	blue
cg08755130	6	0.0442627	LOC285830	-0.147307	black
cg08812189	3	0.0361845	ZIC4	0.0578363	blue
cg08816590	12	0.0155284	PDE1B	0.161251	black
cg08826743	8	0.0487534	DPYS	-0.0066816	black
cg08833577	10	0.0219531	VAX1	0.0232391	black
cg08856601	1	0.0315523	DNAJC6	0.131244	blue
cg08858272	13	0.0383141	NALCN	-0.0309063	blue
cg08863939	2	0.036356	TLK1	0.27628	black
cg08865458	20	0.0188011	TGM2	-0.0622744	black
cg08873805	19	0.0343667	ZSCAN18	0.06625	blue
cg08883485	1	0.0405604	NAV1	-0.0496062	blue
cg08886046	2	0.0162929	LOC389033	-0.0459688	black
cg08894594	1	0.0416815	INADL	0.0368546	blue
cg08898155	7	0.0115202	PON3	0.024921	blue
cg08898253	22	0.0157907	UPK3A	-0.0114239	black
cg08908184	10	0.00814258	TLX1_TLX1NB	-0.0553801	black
cg08909961	1	0.00260974	MSH4	-0.0742636	blue
cg08926253	11	0.0087631	IRF7	-0.16622	blue
cg08931107	11	0.0211401	RIN1	0.0625511	blue
cg08941639	16	0.0262578	HSDL1	-0.0403424	black
cg08944170	1	0.0175083	OR2L13	-0.220243	blue
cg08947774	4	0.00359464	PALLD	-0.0628235	black
cg08948808	1	0.0325666	SPRR4	-0.0177192	blue
cg08949974	4	0.00872467	RBM47	-0.0268717	black
cg08956463	6	0.0446535	TREML2	0.0294683	black
cg08959039	13	0.0378091	COL4A2	0.00623378	blue
cg08972867	2	0.0226621	DYSF	0.0666205	black
cg08977887	8	0.0125997	MATN2	-0.0348115	black
cg08979191	5	0.0234619	2020-09-08	-0.00625958	blue
cg08988323	5	0.0360343	CLINT1	0.0669704	blue
cg09002836	6	0.0190552	PGBD1	0.00723341	black
cg09006487	3	0.0349801	RYBP	0.141355	blue
cg09022808	22	0.0445986	GAL3ST1	-0.0244119	black
cg09027601	10	0.0171159	FAM171A1	0.210341	black
cg09028204	20	0.0463442	KCNS1	-0.0523025	black
cg09030119	19	0.0208197	ZNF285A	0.0573389	blue
cg09042678	20	0.00229325	PET117	-0.0472687	black
cg09067029	1	0.032035	PLA2G4A	-0.0461021	blue
cg09068086	2	0.0373467	NCRNA00116	-0.433904	black
cg09069593	16	0.0265582	GPR114	-0.104786	black
cg09069694	16	0.0396701	FAM65A	-0.040288	black
cg09080729	16	0.0223842	ATMIN	-0.0924727	black
cg09082287	1	0.0298359	DNAJC6	0.178107	blue
cg09083279	6	0.0405999	MAS1L	-0.0158464	black
cg09101894	5	0.032244	PIK3R1	0.000217596	blue
cg09111223	4	0.0242271	GRID2	0.184553	black
cg09122593	1	0.0393766	PPFIA4	-0.134707	blue
cg09130674	6	0.0349943	KCNK5	-0.210707	black
cg09133028	12	0.0211801	PTPRB	0.297593	black
cg09138430	7	0.0311687	DBNL	-0.0565614	blue
cg09140665	11	0.0488078	OR10A3	-0.0105235	blue
cg09143713	20	0.00130371	PLCB4	-0.0324367	black
cg09144302	11	0.0154694	C11orf82_PRCP	-0.0471266	blue
cg09154256	2	0.0034646	RAB1A	-0.0116741	black
cg09174555	1	0.0316591	S100A8	-0.107594	blue
cg09205945	7	0.0224033	CREB3L2	-0.0725404	blue
cg09209257	14	0.0427988	NRXN3	-0.0257119	black
cg09222892	1	0.0271998	RHCE	-0.0279253	blue
cg09231514	19	0.0133658	HSD11B1L_C19orf70	0.146662	blue
cg09233395	8	0.0243582	TRPS1	-0.0824566	black
cg09235138	15	0.0443561	RAD51	-0.0453116	blue
cg09235539	1	0.0411139	DNAJC6	0.13206	blue
cg09235583	6	0.0264498	IER3_FLOT1	-0.0794379	black
cg09261289	12	0.00773338	KLRD1	-0.0756503	black
cg09293391	6	0.0048155	PLAGL1	-0.0959588	black
cg09305224	9	0.0490412	C9orf139_FUT7	-0.0700528	blue
cg09313053	19	0.0302833	ZNF880	0.130344	blue
cg09328024	1	0.00298328	DYRK3	0.00305019	blue
cg09331335	19	0.00715761	NFIX	-0.00446187	blue
cg09338251	16	0.0058192	FOXF1	0.0271884	black
cg09340276	14	0.048509	NRXN3	0.0192233	black
cg09357350	3	0.0283444	FNDC3B	-0.0619788	blue
cg09357462	10	0.0407083	DUSP5	-0.0559172	black
cg09358973	1	0.0442057	NAV1	-0.0479399	blue
cg09359103	1	0.0191491	KCNN3	0.0835594	blue
cg09361748	7	0.0416774	CALN1	-0.0383928	blue
cg09368188	1	0.0208664	KIF26B	-0.0734319	blue
cg09368486	2	0.0334251	PLEKHM3	0.0290355	black
cg09375033	3	0.0223168	DZIP1L	0.020664	blue
cg09396704	1	0.0139648	PPFIA4	0.0484929	blue
cg09410841	8	0.0203214	CLN8	0.0990014	black
cg09454925	2	0.0406023	KCNH7	0.104196	black
cg09491104	22	0.0310132	C22orf40	-0.0149753	black
cg09512973	11	0.0115032	HCCA2	-0.0568259	blue
cg09513276	20	0.030943	BMP7	0.0560501	black
cg09516200	17	0.0157955	RPTOR	0.05514	blue
cg09534159	4	0.0449615	ZNF518B	0.0227816	black
cg09538452	19	0.00700226	GDF15	-0.00825919	blue
cg09547119	19	0.0255047	ZNF577	0.00365142	blue
cg09565111	13	0.00462585	ATP8A2	0.086301	blue
cg09571369	3	0.0470217	MED12L_P2RY14	0.0481573	blue
cg09586459	15	0.0323482	BCL2L10	0.0128016	blue
cg09588271	1	0.0112407	KANK4	0.0796566	blue
cg09591519	6	0.004441	RPS18	-0.10802	black
cg09594475	20	0.0131391	LAMA5	0.00194107	black
cg09607548	20	0.00263173	JPH2	0.0178698	black
cg09609051	11	0.0119747	DPF2	0.0498438	blue
cg09614415	10	0.0249931	FOXI2	0.0236865	black
cg09615224	3	0.0155471	LRRN1	0.0802286	blue
cg09639430	10	0.03977	EBF3	-0.020678	black
cg09639931	17	0.0490186	ZPBP2	-0.0979362	blue
cg09644065	6	0.0460409	C6orf174	0.141283	black
cg09666573	3	0.0319434	HRH1	-0.137729	blue
cg09674170	16	0.0327883	CLDN9	-0.00750173	black
cg09688588	3	0.036245	CCDC50_UTS2D	0.173418	blue
cg09697033	8	0.0412499	XKR6	0.00238597	black
cg09704116	17	0.00334655	LOC404266	0.0587556	blue
cg09706586	1	0.0136777	PIK3CD	0.0189177	blue
cg09709457	3	0.0497526	C3orf21	-0.043869	blue
cg09727050	2	0.0364974	TNFAIP6	-0.0371629	black
cg09735274	6	0.00522276	TRIM31	-0.211406	black
cg09741240	6	0.0299309	NQO2	-0.0646431	black
cg09751515	11	0.0464462	HBD	0.137655	blue
cg09753006	1	0.0112403	CFHR2	-0.0191407	blue
cg09756865	1	0.0384525	ATG4C	0.0525537	blue
cg09783693	15	0.0439651	MTMR15	-0.0186662	blue
cg09789721	4	0.0168267	SORCS2	0.0159337	black
cg09803959	17	0.0415686	RPTOR	-0.190788	blue
cg09809932	1	0.0130355	ESPN	-0.0974463	blue
cg09818385	6	0.0144081	BACH2	0.0700777	black
cg09822192	14	0.0344213	ADCY4	-0.0313454	black
cg09825327	1	0.0166079	TRAF5	0.136984	blue
cg09826306	16	0.0382939	TUBB3	0.0585135	black
cg09856467	22	0.0208743	TPST2	-0.117322	black
cg09872104	7	0.0209788	C7orf49	-0.0461089	blue
cg09873215	10	0.0354782	CNNM2	-0.0144638	black
cg09873524	15	0.0493672	NIPA1	0.03083	blue
cg09877947	5	0.0323727	PDLIM4	-0.11838	blue
cg09889479	16	0.00975437	SLC9A3R2	-0.173354	black
cg09902818	7	0.0194874	RAPGEF5	0.0488132	blue
cg09911401	10	0.013632	SVIL	-0.0460477	black
cg09912350	4	0.0407802	GUCY1A3	0.259104	black
cg09918394	12	0.0129529	LASS5	-0.079051	black
cg09918657	16	0.010468	MIR193B	-0.0344068	black
cg09955645	10	0.0487817	DIP2C	0.060267	black
cg09970481	19	0.017886	CD79A	0.215039	blue
cg10017843	16	0.0423111	PARD6A_ACD	-0.0190259	black
cg10028227	11	0.0288349	KCNK4	0.160207	blue
cg10036727	11	0.0466529	SESN3	0.0387484	blue
cg10044101	6	0.0411657	VNN2	-0.00909797	black
cg10054641	8	0.00352803	TMEM71	0.182524	black
cg10061770	16	0.00387539	PRMT7	-0.0390193	black
cg10100437	1	0.0252217	CAPN2	-0.0518482	blue
cg10104420	6	0.0151937	HLA-DRB6	-0.0198373	black
cg10142520	11	0.000724479	EHBP1L1	-0.215144	blue
cg10152449	7	0.0497478	CHST12	-0.443449	blue
cg10168894	12	0.0410215	RAB21	0.038537	black
cg10169194	22	0.0468733	TEF	0.104448	black
cg10180697	5	0.00503809	DHFR_MSH3	-0.0834032	blue
cg10200291	5	0.00208114	FLJ44606	0.0432076	blue
cg10204320	1	0.00927779	MTMR9L	-0.137207	blue
cg10213353	20	0.043081	OSBPL2	-0.0268568	black
cg10234998	6	0.0107504	GABBR1	-0.0524741	black
cg10245608	9	0.0182453	GADD45G	0.060083	blue
cg10250663	16	0.017967	IRX6	-0.00509664	black
cg10253929	19	0.0321043	LTBP4	0.234077	blue
cg10256249	2	0.0081966	SPRED2	0.0324003	black
cg10263682	3	0.00198558	SOX2OT	0.157664	blue
cg10267724	20	0.025501	TMEM90B	-0.00979593	black
cg10278102	11	0.0422206	PRMT3	-0.103217	blue
cg10281478	7	0.00652012	DYNC1I1	-0.140453	blue
cg10298557	15	0.00519536	RORA	0.174711	blue
cg10317138	10	0.0490888	ADAM12	0.0757024	black
cg10341513	22	0.0163489	MAPK8IP2	-0.0331795	black
cg10358248	19	0.0383654	CRLF1	-0.0862644	blue
cg10364115	7	0.00849642	LFNG	-0.100814	blue
cg10365769	4	0.0313265	SORCS2	0.053467	black
cg10365900	11	0.015298	ODZ4	-0.0413896	blue
cg10366439	2	0.0358821	NCRNA00116	-0.237165	black
cg10372047	5	0.00690794	RNF180	0.0861431	blue
cg10391102	1	0.0103352	PRDM16	-0.0346352	blue
cg10399946	6	0.0202477	RPS18	-0.0885355	black
cg10403394	15	0.00282365	TPM1	-0.0131122	blue
cg10406027	16	0.0408165	ZC3H7A	-0.0237906	black
cg10416668	16	0.0271858	IL21R	-0.0449515	black
cg10427864	6	0.0348002	ZBTB9	-0.0510983	black
cg10434728	15	0.0300677	IQGAP1	-0.0669524	blue
cg10435235	13	0.0337626	ARHGEF7	-0.100662	blue
cg10460033	3	0.00133655	WNT7A	-0.130704	blue
cg10464312	2	0.0347758	MEIS1	0.00536807	black
cg10471574	17	0.0260436	SOX9	-0.00936249	blue
cg10478435	17	0.0480966	KCNJ12	-0.0724618	blue
cg10479672	2	0.00512689	IL1F8	-0.0423715	black
cg10512278	16	0.0389174	DPEP2	-0.0190729	black
cg10541110	17	0.0280337	LOC730755	0.0202381	blue
cg10549831	10	0.0211732	NET1	0.0243694	black
cg10549986	2	0.0151521	RSAD2	-0.230578	black
cg10556772	6	0.00960728	HLA-G	0.0679084	black
cg10566012	13	0.0149791	LHFP	-0.0337868	blue
cg10572943	21	0.0277393	IFNGR2	0.0470587	blue
cg10582371	2	0.00751876	GALNT14	-0.00731328	black
cg10583000	2	0.0146496	CNGA3	0.0983466	black
cg10588962	17	0.0177976	LOC404266	0.00291698	blue
cg10592901	12	0.000248247	VDR	0.167519	black
cg10598596	19	0.0157074	KLK10	-0.112343	blue
cg10601943	6	0.0487136	HLA-F	0.030491	black
cg10604476	19	0.0314253	ICAM5	0.112885	blue
cg10621924	7	0.0250828	POU6F2	0.0157789	blue
cg10635122	19	0.0225022	ZNF577	0.0246869	blue
cg10646395	11	0.0184242	PRDM11	0.0648594	blue
cg10663078	4	0.0315033	SFRP2	0.0772689	black
cg10700643	1	0.0392468	C1orf177	-0.0549967	blue
cg10704263	17	0.0457588	CYTH1	0.054257	blue
cg10708761	2	0.0172942	TMEM178	-0.0907617	black
cg10714639	19	0.0120556	HMHA1	0.0761494	blue
cg10715529	6	0.0174728	MICB	-0.0663753	black
cg10720654	9	0.030151	PTENP1	0.0138776	blue
cg10723746	19	0.0286096	SPPL2B	0.0838072	blue
cg10734665	15	0.00026764	ATP10A	-0.0552187	blue
cg10735015	6	0.00198827	PHACTR2	-0.0308945	black
cg10755723	3	0.0248383	C3orf59	-0.0418075	blue
cg10768206	3	0.0453437	LRRC3B	0.123531	blue
cg10770187	2	0.000533504	LYPD6	0.184991	black
cg10816760	6	0.030872	LOC153910	0.206827	black
cg10819238	19	0.0352187	SBNO2	-0.105427	blue
cg10839997	11	0.0331964	B3GNT1	0.0628676	blue
cg10862535	19	0.00571582	PGLYRP1	0.0162356	blue
cg10879992	4	0.0197261	SORCS2	0.0901677	black
cg10890302	6	0.0347034	TNXB	-0.0165745	black
cg10893908	11	0.0234151	LRP5	-0.0467716	blue
cg10898310	13	0.00481784	UBAC2	0.154838	blue
cg10900455	20	0.040998	TOX2	0.0870426	black
cg10906826	2	0.0249369	OR6B3	-0.0166886	black
cg10910525	19	0.00954255	HRC	-0.0239888	blue
cg10923036	4	0.0109705	IGFBP7	-0.0335828	black
cg10923662	6	0.00350618	TNXB	-0.0116001	black
cg10925729	13	0.0260869	STOML3	0.021768	blue
cg10938233	8	0.0244742	CSMD1	0.0643098	black
cg10942903	3	0.0428566	PTH1R	0.215532	blue
cg10952190	1	0.0165054	PTPN14	0.0320438	blue
cg10953158	10	0.0350335	C10orf53	-0.0767687	black
cg10959651	2	0.00272187	RSAD2	-0.3009	black
cg10959672	1	0.0215071	KIAA0319L	0.109493	blue
cg10978585	6	0.00313633	TRIM31	-0.0143701	black
cg10978719	15	0.0147073	ZNF280D	-0.0269213	blue
cg10987705	10	0.0375346	PI4K2A	0.0529101	black
cg10994639	1	0.0121885	ADCY10	0.0712163	blue
cg11009736	2	0.0046866	MARCO	-0.194626	black
cg11021222	12	0.0220809	NEDD1	0.122818	black
cg11026555	12	0.0346807	DNAH10	0.0623237	black
cg11054631	12	0.0368712	LOC283392_TRHDE	0.112266	black
cg11064744	10	0.00158283	PPP3CB	-0.0561697	black
cg11065458	1	0.0459917	UBL4B	-0.0436867	blue
cg11079936	6	0.0301517	TRIM10	-0.120127	black
cg11080651	5	0.0327929	ROPN1L	-0.0322066	blue
cg11090409	12	0.00558214	KRT83	-0.0350284	black
cg11096993	11	0.0310846	ACY3	0.0382697	blue
cg11098259	15	0.0121797	AQP9	-0.0345678	blue
cg11100581	6	0.0457752	COL12A1	-0.0552902	black
cg11114503	14	0.0359771	LTBP2	-0.0378496	black
cg11115622	14	0.0242653	PLEKHG3	0.0346088	black
cg11118357	8	0.0150861	MYBL1	-0.0118061	black
cg11118566	5	0.0256844	EIF4E1B_SNCB	0.0546782	blue
cg11122148	13	0.0482351	TSC22D1	-0.0127842	blue
cg11123595	3	0.00705731	MECOM	0.115745	blue
cg11130955	12	0.0353135	IFLTD1	-0.0632056	black
cg11147193	2	0.0113894	HPCAL1	0.110663	black
cg11153239	3	0.0173646	GAP43	0.14591	blue
cg11155489	17	0.021208	CCL11	-0.0418254	blue
cg11157127	6	0.0484654	PHACTR2	0.0750568	black
cg11163620	4	0.0129742	GLRB	0.0653673	black
cg11165881	3	0.0418677	CHL1	0.00655217	blue
cg11189107	14	0.0404886	CTSG	-0.103943	black
cg11190278	14	0.00487457	NIN	0.169527	black
cg11201654	6	0.0124038	HLA-F	0.0519617	black
cg11214001	5	0.0315838	CAST	0.0182265	blue
cg11224765	22	0.00855716	ODF3B	-0.29024	black
cg11230435	10	0.014617	MAP3K8	-0.451573	black
cg11231631	11	0.04618	MS4A10	-0.0544638	blue
cg11250194	11	0.00622847	FADS2	-0.114305	blue
cg11257823	17	0.0142515	MYO1C	0.0785646	blue
cg11267546	7	0.00179212	HOXA3	-0.0510699	blue
cg11269599	19	0.0295848	ZNF577	-0.042943	blue
cg11270042	17	0.0186475	C17orf108	0.0124007	blue
cg11283983	5	0.00346899	SLC1A3	0.127508	blue
cg11321083	11	0.0188477	EHD1	-0.133611	blue
cg11328541	19	0.0224551	OR7C1	-0.0469165	blue
cg11347411	7	0.0162603	ACTR3C_LRRC61	0.183893	blue
cg11359133	2	0.0303097	EVX2	-0.0495434	black
cg11362622	12	0.00981116	BTBD11	-0.0475466	black
cg11362935	11	0.0254787	POU2AF1	0.118581	blue
cg11378686	6	0.0350863	ZNF318	0.206458	black
cg11384014	3	0.0430515	CLSTN2	-0.0358179	blue
cg11411220	10	0.0392691	CCNY	-0.0950524	black
cg11432943	11	0.0490978	ASAM	-0.079044	blue
cg11452354	6	0.0391789	SLC29A1	0.0929486	black
cg11453079	20	0.0118608	HNF4A	-0.0451176	black
cg11455642	10	0.0492004	SORCS3	0.0903868	black
cg11468085	11	0.00122185	ALDH3B2	0.155107	blue
cg11477010	17	0.00633899	ANKFY1	0.137506	blue
cg11497952	4	0.0400201	HELT	0.0926604	black
cg11497957	8	0.0418854	ZNF572	0.0837787	black
cg11499091	17	0.0227327	RPTOR	0.0512179	blue
cg11518846	6	0.00298676	EYA4	0.109409	black
cg11521797	20	0.00626219	LOC284798	0.0170026	black
cg11525020	20	0.0221213	BANF2	-0.0671587	black
cg11529663	17	0.049947	ST6GALNAC2	-0.122531	blue
cg11549265	6	0.0243195	LOC100270746_C6orf41	0.129152	black
cg11552694	5	0.0270553	IRX2_C5orf38	0.20105	blue
cg11591520	4	0.0100781	IL21	0.0232117	black
cg11613545	5	0.0206112	TCERG1	-0.0174788	blue
cg11617938	6	0.0367175	HLA-F	-0.0382893	black
cg11630392	3	0.0431628	GPR171_MED12L	0.159903	blue
cg11678027	13	0.0149772	C13orf38	0.119682	blue
cg11685391	10	0.0392977	KCNIP2	0.0921285	black
cg11689625	4	0.0346701	KIAA0922	-0.0528624	black
cg11703796	12	0.0175661	ANO2	-0.0705489	black
cg11707219	8	0.00834567	FGF17	-0.011349	black
cg11710969	10	0.0451732	ARMC3	-0.0143992	black
cg11717564	1	0.00081385	RXRG	0.0460032	blue
cg11722376	2	0.0327547	LOC389033	-0.0288652	black
cg11758861	19	0.00617836	NFIX	0.0379653	blue
cg11763830	17	0.00250632	TTYH2	0.0101177	blue
cg11778001	2	0.00178059	NAB1	0.0228122	black
cg11808100	6	0.0380733	HLA-A	0.247585	black
cg11809091	5	0.0392926	PCDHB7	0.0025136	blue
cg11811510	19	0.0186893	CEACAM1	0.0969972	blue
cg11821245	11	0.00168951	LDHC	-0.0330127	blue
cg11832408	11	0.0137459	FLI1	0.0687935	blue
cg11844042	4	0.00605763	TMEM154	-0.107492	black
cg11845111	2	0.0305594	TMEM194B	0.168839	black
cg11846064	19	0.0363695	RFX2	-0.0293705	blue
cg11846236	3	0.0312211	COL7A1	0.0420935	blue
cg11924499	11	0.0344728	NELL1	0.11635	blue
cg11933267	1	0.0179957	PLA2G2F	-0.0293311	blue
cg11935638	3	0.0334619	EHHADH	0.00907075	blue
cg11948328	11	0.0449739	HSD17B12	-0.040292	blue
cg11964006	10	0.0205869	PRKG1	-0.0622836	black
cg11964823	6	0.00627241	MICB	-0.0808399	black
cg11976233	4	0.00262579	EXOC1	-0.0328396	black
cg11977605	4	0.0279535	RNF212	-0.0892848	black
cg11980129	3	0.022835	ROBO1	0.0697198	blue
cg11983942	11	0.0404794	OPCML	-0.0287403	blue
cg12002139	6	0.0340062	SYNJ2	-0.149695	black
cg12038298	11	0.0367525	TNNT3	0.142514	blue
cg12042587	5	0.00557974	GHR	0.335615	blue
cg12049550	1	0.0353417	CACHD1	-0.0628848	blue
cg12052114	2	0.00495837	NCL_SNORA75	-0.0694517	black
cg12063992	15	0.018178	PTPN9	-0.107258	blue
cg12064134	16	0.0419692	DEF8	0.0607111	black
cg12072789	1	0.0100991	SLC6A17	-0.0298	blue
cg12074541	2	0.0132363	SNTG2	-0.0547747	black
cg12084011	7	0.0276202	BCAP29	0.00477149	blue
cg12117684	4	0.00109747	BMPR1B	0.0973207	black
cg12127149	14	0.0192661	DYNC1H1	0.0823772	black
cg12153480	3	0.00847049	EIF4A2	-0.0987395	blue
cg12159023	19	0.0186187	HCN2	-0.0133976	blue
cg12160258	10	0.0137803	TMEM26	0.0136319	black
cg12180191	8	0.0176068	ANK1	-0.0559002	black
cg12184886	17	0.00662539	MYO15B	-0.274752	blue
cg12217560	13	0.0376517	TNFRSF19	0.198661	blue
cg12218389	1	0.0467985	CLCNKB	-0.00689083	blue
cg12229364	4	0.0250982	WWC2	-0.0586757	black
cg12240237	7	0.0122859	GTF2IRD1	-0.0378218	blue
cg12274898	1	0.0108945	S100A16	-0.0513052	blue
cg12302647	5	0.0208386	ABLIM3	-0.0757199	blue
cg12307787	20	0.0272194	KCNB1	0.0564138	black
cg12323063	17	0.0432124	MAP2K6	-0.0211716	blue
cg12345672	7	0.0121677	SND1	-0.0956744	blue
cg12347392	7	0.0388574	MEST_MESTIT1	-0.0789401	blue
cg12352399	3	0.0445912	TOP2B	-0.146482	blue
cg12355172	11	0.0435909	ACY3	-0.0302077	blue
cg12358000	20	0.0073811	NINL	-0.000727466	black
cg12364136	7	0.0266553	PTPRN2	-0.0226641	blue
cg12373617	5	0.00620504	KCNN2	0.0964979	blue
cg12374123	15	0.0175433	DUOX2_DUOXA2	-0.00908404	blue
cg12376916	5	0.00207052	CCNJL	-0.0479552	blue
cg12382153	15	0.0445347	ALDH1A2	0.133673	blue
cg12396325	8	0.0363642	RIMS2	0.191092	black
cg12401842	12	0.0232934	CLEC4A	-0.0536048	black
cg12405639	7	0.000224824	FKBP6	-0.0383215	blue
cg12409525	21	0.0210095	DSCAM	-0.0149176	blue
cg12415479	3	0.00181504	PLXND1	-0.0252353	blue
cg12420107	5	0.0180149	VTRNA1-1	-0.0582012	blue
cg12426196	1	0.00587017	TSTD1	-0.197297	blue
cg12427317	5	0.0344032	RAI14	0.00587969	blue
cg12430618	1	0.0458211	FAIM3	0.112901	blue
cg12436738	2	0.00326789	AGAP1	0.0788226	black
cg12439432	8	0.0360406	KIAA1875	0.00121013	black
cg12443195	3	0.0389794	DPPA4	-0.05026	blue
cg12448161	3	0.0268496	COL7A1	0.0479681	blue
cg12459932	1	0.0133017	RUNX3	-0.116632	blue
cg12462816	6	0.0171463	C6orf174	0.0761685	black
cg12492273	7	0.0430247	MAD1L1	-0.0183145	blue
cg12505929	2	0.0456224	FMNL2	-0.0100463	black
cg12505938	16	0.0367003	GAN	0.171685	black
cg12546081	15	0.0494776	TMED3	0.101681	blue
cg12577320	3	0.0219526	SEMA3B	-0.0397937	blue
cg12580770	7	0.0173455	HTR5A	-0.0404853	blue
cg12592635	3	0.00224306	RBMS3	0.207497	blue
cg12623302	6	0.00557453	ZSCAN12L1	-0.0410165	black
cg12641240	8	0.0111346	ERICH1	0.0315103	black
cg12681402	12	0.0150545	RPH3A	0.0350202	black
cg12700904	3	0.0152466	FBLN2	0.0956054	blue
cg12704854	6	0.0469182	RNF39	-0.0143494	black
cg12724086	7	0.037699	MKLN1	-0.0697794	blue
cg12733607	10	0.0494765	C10orf140	0.0421452	black
cg12740337	6	0.00838084	ZSCAN12L1	-0.0219307	black
cg12750103	1	0.0112174	MMEL1	-0.0583329	blue
cg12755421	11	0.0363268	PRKCDBP	-0.116045	blue
cg12771178	10	0.0391388	FAM170B	-0.0504047	black
cg12822286	3	0.0214282	LOC100009676_ZBTB11	0.048225	blue
cg12825880	11	0.0130511	CCND1	0.158549	blue
cg12827637	14	0.0366864	ZFP36L1	0.124437	black
cg12861797	15	0.00787411	TGM7	0.0538542	blue
cg12862231	5	0.0461869	CSF1R	-0.125057	blue
cg12866960	12	0.0333985	IRAK3	-0.0461132	black
cg12867728	6	0.0430627	HLA-DRB1	-0.0472755	black
cg12871687	20	0.00256468	C20orf112	0.0118962	black
cg12877251	8	0.0242515	LOC157627	0.130556	black
cg12894325	11	0.0261366	ACY3	0.0134307	blue
cg12903001	2	0.0415971	SPATS2L	0.125795	black
cg12919006	2	0.0220576	CNTNAP5	0.0724726	black
cg12919520	15	0.0373526	GABRG3	0.0722545	blue
cg12936220	5	0.0376429	LOC100268168_RPL26L1	0.0383678	blue
cg12942414	2	0.0445448	EPCAM	-0.00674153	black
cg12947138	5	0.0230649	MAP1B	-0.0239219	blue
cg12952042	4	0.0177162	QRFPR	-0.00686718	black
cg12993163	3	0.00878627	SHOX2	0.14395	blue
cg13015616	6	0.03225	HFE	0.223625	black
cg13019553	6	0.00778314	HLA-B	-0.0270044	black
cg13027206	14	0.0342578	CCDC88C	0.26081	black
cg13065169	3	0.026064	PLOD2	0.0902638	blue
cg13088368	20	0.0129405	TOX2	0.157448	black
cg13088432	8	0.00965301	TNKS	0.0141296	black
cg13100600	1	0.00365432	AGRN	0.062578	blue
cg13108304	13	0.0309768	MCF2L	-0.0177545	blue
cg13114315	21	0.00719746	DOPEY2	0.0121414	blue
cg13126982	6	0.0125321	MUC21	0.106917	black
cg13147013	13	0.0322281	UBAC2	-0.0275288	blue
cg13149833	2	0.0203444	EHD3	-0.042322	black
cg13155490	2	0.00974638	AQP12B	0.0796164	black
cg13160251	15	0.00309819	NEDD4	-0.0659903	blue
cg13178766	12	0.0381509	PTPRR	0.0386947	black
cg13185308	11	0.0454596	ABCC8	0.0275488	blue
cg13211683	8	0.0431515	GDF6	0.151174	black
cg13225166	17	0.00583292	NEUROD2	0.0169418	blue
cg13227551	6	0.012779	PHACTR2	0.0982776	black
cg13252152	7	0.0369307	SH2B2	-0.327098	blue
cg13261825	10	0.0236831	SLIT1	0.0442708	black
cg13267264	8	0.0051571	PRDM14	0.081075	black
cg13290370	1	0.00624854	FAIM3	0.00768868	blue
cg13295463	5	0.0340798	PCDHA7_PCDHA6	0.0510089	blue
cg13298528	11	0.0382257	CXCR5	0.22503	blue
cg13311890	3	0.0151586	STAB1	0.0275115	blue
cg13336112	3	0.0401262	CNTN3	-0.0604589	blue
cg13338783	19	0.0115831	PNMAL2	-0.11243	blue
cg13342710	3	0.0422614	MYLK	-0.0481979	blue
cg13346869	8	0.0397211	LOC728024_ERLIN2	0.0541795	black
cg13358636	2	0.00152025	CNTNAP5	0.0149344	black
cg13371788	6	0.0421348	VGLL2	0.202994	black
cg13403462	20	0.00946416	NECAB3_C20orf134	0.0509193	black
cg13408214	17	0.00272814	PLEKHH3	-0.0506433	blue
cg13420089	9	0.0239507	LOC100129066	-0.0523174	blue
cg13429423	22	0.0410837	PARVG	-0.00254439	black
cg13437084	2	0.0447006	HADHB_HADHA	-0.0235979	black
cg13441891	16	0.00416129	KIAA0182	-0.0253922	black
cg13456138	10	0.0305477	FAS	-0.0167435	black
cg13458212	4	0.00677917	PDLIM3	0.0602151	black
cg13461273	3	0.00246255	ZNF620	0.0250794	blue
cg13466383	1	0.0225035	TSTD1	-0.149549	blue
cg13470069	17	0.0198618	RAB5C	0.00956102	blue
cg13506288	10	0.0297179	PWWP2B	-0.0601331	black
cg13515881	14	0.0478162	BDKRB2	0.0538751	black
cg13531460	2	0.000717316	GPR55	-0.0303365	black
cg13534901	7	0.0496433	AHR	0.0783714	blue
cg13549174	9	0.00267368	LAMC3	-0.0379172	blue
cg13549845	4	0.0219808	GRID2	0.091048	black
cg13561855	14	0.00959284	PTGDR	0.067871	black
cg13583414	8	0.000615064	LZTS1	-0.133047	black
cg13585175	10	0.0104767	AKR1CL1	-0.0394331	black
cg13590228	3	0.00904081	SIAH2	-0.0359348	blue
cg13603332	9	0.00882927	SLC44A1	-0.0493295	blue
cg13614617	15	0.000886926	IGDCC3	-0.0334706	blue
cg13617280	12	0.0397973	SLC15A4_MGC16384	-0.0255843	black
cg13634319	12	0.0112323	DGKA	0.238665	black
cg13644300	9	0.013818	SARDH	-0.0398457	blue
cg13652336	8	0.0446652	PREX2	-0.00690624	black
cg13655341	17	0.00013393	NPB	-0.0762909	blue
cg13655635	9	0.0484095	NR4A3	-0.11987	blue
cg13665025	17	0.0467144	RPRML	-0.137742	blue
cg13673094	1	0.0405326	PTPRC	0.10366	blue
cg13682187	1	0.00215831	CFHR5	-0.0272481	blue
cg13683534	9	0.0173686	GPSM1_LOC26102	-0.0447864	blue
cg13687570	19	0.0119209	HKR1	0.0597395	blue
cg13691744	6	0.013085	SLC44A4	-0.0523244	black
cg13695288	21	0.00794814	PCBP3	0.0388074	blue
cg13696236	3	0.027151	SCHIP1	0.0844682	blue
cg13698613	17	0.0291743	CD300LB	-0.0352115	blue
cg13724496	20	0.0400092	BMP2	0.184339	black
cg13731609	8	0.0251856	SNX16	0.115569	black
cg13735469	8	0.00555231	FAM83H	-0.137503	black
cg13736811	19	0.0244329	TMEM91	-0.0669098	blue
cg13754665	9	0.00340927	VAV2	-0.0389668	blue
cg13757845	9	0.0457903	C9orf139_FUT7	-0.201525	blue
cg13775629	10	0.011021	PRF1	-0.0629538	black
cg13779868	10	0.0252588	NET1	0.0528624	black
cg13782615	11	0.00295891	STIM1	0.149255	blue
cg13790603	3	0.0483671	THRB	0.0191448	blue
cg13800209	15	0.0319965	MEIS2	0.103692	blue
cg13842305	1	0.0211909	MLLT11_CDC42SE1	-0.0422921	blue
cg13859433	6	0.049037	LEMD2	-0.0739532	black
cg13874654	17	0.00632482	NTN1	0.010428	blue
cg13877502	9	0.029643	KANK1	-0.015067	blue
cg13880228	5	0.00620816	PRLR	0.158782	blue
cg13885561	11	0.0323314	KCNQ1DN	0.0593121	blue
cg13893012	9	0.0386297	PALM2_PALM2-AKAP2	-0.0933178	blue
cg13903378	10	0.0199383	TLL2	0.11428	black
cg13911785	9	0.0312997	IGFBPL1	-0.0023567	blue
cg13922901	5	0.00686881	COL23A1	0.179985	blue
cg13928490	13	0.0173973	GUCY1B2	-0.0205819	blue
cg13934625	15	0.01311	GNB5	0.0281127	blue
cg13937155	17	0.021178	SCARF1	-0.0575063	blue
cg13944903	7	0.0239465	GUSB	-0.120356	blue
cg13946956	9	0.0239925	DMRT1	-0.0267891	blue
cg13981787	19	0.00971234	SIGLEC12	-0.0227652	blue
cg13982417	19	0.0162376	PLD3_C19orf47	-0.0150813	blue
cg13982454	15	0.00487506	PRTG	0.11591	blue
cg13984746	17	0.0180356	HEXDC	-0.0682015	blue
cg13994599	14	0.0273258	SAMD4A	-0.0425412	black
cg14001157	7	0.0303826	PTPRN2	0.11837	blue
cg14002960	18	0.0468004	NOL4	0.0541963	black
cg14007067	18	0.0478586	SALL3	0.143016	black
cg14007221	9	0.0171671	FRMPD1	-0.00643581	blue
cg14033806	11	0.0447798	LRRC4C	0.0440139	blue
cg14039237	9	0.027511	SLC25A25	0.105062	blue
cg14043774	22	0.00350527	MB	-0.0308199	black
cg14049990	5	0.00274012	LPCAT1	-0.0881457	blue
cg14051721	9	0.0304268	RXRA	-0.0262625	blue
cg14055887	9	0.0226107	SURF4	-0.0619429	blue
cg14069070	6	0.00688415	MAP3K4	-0.0124689	black
cg14081465	9	0.0138492	ASTN2	0.0914378	blue
cg14082127	6	0.010636	GRIK2	0.117043	black
cg14094960	7	0.00812888	EGFR	0.130732	blue
cg14095100	9	0.0249033	TLE1	0.0646793	blue
cg14105566	2	0.0480463	INHBB	0.0467484	black
cg14130664	9	0.00862744	FRMD3	-0.00435266	blue
cg14150023	22	0.0125573	TNRC6B	0.189084	black
cg14156405	1	0.0302128	RGS7	0.195918	blue
cg14156441	8	0.00155225	TRIB1	0.161445	black
cg14157107	9	0.0337948	BNC2	-0.0144019	blue
cg14164816	1	0.0376219	ZNF644	-0.0324522	blue
cg14166009	19	0.029914	HKR1	0.047991	blue
cg14167389	1	0.0469788	MTMR9L	-0.0790987	blue
cg14176626	9	0.0372833	ZNF782	0.0381952	blue
cg14177914	1	0.0423376	C1orf61	0.0276258	blue
cg14178895	6	0.0449469	C6orf105	-0.116604	black
cg14179389	1	0.0388005	GFI1	-0.340393	blue
cg14181271	4	0.0444029	MAML3	-0.0163885	black
cg14182890	9	0.0335056	C9orf50	-0.0417845	blue
cg14189495	9	0.0486291	ANAPC2_SSNA1	-0.0712612	blue
cg14191134	10	0.0456767	LOC283050	-0.322584	black
cg14196186	17	0.00443452	RAB37	0.00132338	blue
cg14225168	9	0.00488161	NOTCH1	-0.145646	blue
cg14229655	9	0.0102118	FANCC	-0.0786935	blue
cg14230666	15	0.0076884	ADAMTSL3	0.000817864	blue
cg14236602	21	0.045956	PFKL	-0.0949302	blue
cg14236758	9	0.0142656	RXRA	-0.0364932	blue
cg14250833	6	0.00684575	GCM2	0.119521	black
cg14254433	6	0.0396972	PACSIN1	0.0216573	black
cg14268557	6	0.0292507	TRIM27	-0.0340191	black
cg14283454	18	0.023304	SMAD7	-0.0764637	black
cg14293575	22	0.0343966	USP18	-0.26628	black
cg14301212	6	0.0311331	HCG9	0.0650625	black
cg14312439	3	0.0149517	CCR3	-0.0706253	blue
cg14317285	3	0.0315137	SOX2OT	0.0278551	blue
cg14332815	11	0.0390939	LDHC	-0.00289965	blue
cg14346202	15	0.0057646	C15orf60	-0.12628	blue
cg14351882	9	0.0321586	GRIN1	-0.0021411	blue
cg14356799	6	0.0296282	HLA-DPB1	-0.189738	black
cg14372792	15	0.00546371	FAM174B	-0.0077967	blue
cg14377951	1	0.029223	GSTM5	0.151343	blue
cg14380111	15	0.0187723	C15orf26	0.110503	blue
cg14388858	7	0.0329619	SGCE_PEG10	0.127599	blue
cg14389535	4	0.0113631	TMEM128	-0.0454489	black
cg14392031	9	0.0423949	NIPSNAP3B	0.0299193	blue
cg14392283	8	0.0226125	LY6E	-0.136174	black
cg14393693	6	0.0461576	PDE10A	-0.0486403	black
cg14396066	8	0.0250708	PTK2	0.135558	black
cg14417498	1	0.0104226	LMX1A	0.0705255	blue
cg14418802	1	0.0409498	H6PD	0.0684761	blue
cg14457284	9	0.0357628	GFI1B	-0.0587706	blue
cg14464563	6	0.0270564	DNAH8	-0.0125103	black
cg14468856	7	0.00280477	TPK1	0.0330641	blue
cg14476397	12	0.0207515	C12orf34	0.0652038	black
cg14476756	9	0.00571864	C9orf96_SURF4	-0.0559707	blue
cg14489632	12	0.0279266	PIWIL1	0.0696318	black
cg14490552	8	0.0118344	YWHAZ	-0.148357	black
cg14499563	13	0.00517213	CCNA1	0.00991424	blue
cg14507088	9	0.00554065	PIP5KL1	0.061005	blue
cg14507868	2	0.00799526	ST6GAL2	0.103298	black
cg14524936	11	0.0223847	SLC6A5	0.08553	blue
cg14525270	1	0.00323051	TIE1	-0.229476	blue
cg14526825	21	0.0353052	ADARB1	-0.0967925	blue
cg14531560	1	0.0241287	FBLIM1	0.0433738	blue
cg14532484	9	0.00596723	PAEP	0.153862	blue
cg14538944	2	0.01986	DIRC3	-0.0321979	black
cg14553740	9	0.0407966	FAM154A	0.0508019	blue
cg14556677	9	0.0313137	NEK6	-0.00477246	blue
cg14560584	22	0.0454025	GTSE1	-0.162914	black
cg14579239	5	0.0422211	PCDHA6_PCDHA2	0.0247213	blue
cg14580853	6	0.0485694	MAP7	-0.0530175	black
cg14581502	15	0.028905	NUSAP1_OIP5	0.0314877	blue
cg14587335	17	0.0249236	HRNBP3	-0.0353149	blue
cg14601038	2	0.0332453	TPO	-0.00376786	black
cg14601284	17	0.0261531	PLXDC1	0.0935394	blue
cg14602087	8	0.0167077	ZNF703	-0.145184	black
cg14603031	7	0.00426303	LFNG	0.0314949	blue
cg14603098	17	0.00698499	ACCN1	0.144379	blue
cg14609407	20	0.00871086	SLPI	-0.0364567	black
cg14611745	1	0.0201259	LOC100130093	0.00968817	blue
cg14614793	9	0.027818	IKBKAP_C9orf6	-0.00110772	blue
cg14628982	2	0.0347246	PLB1	-0.0259918	black
cg14629075	3	0.00135043	VGLL3	0.271861	blue
cg14634210	2	0.0392912	SPTBN1	0.132145	black
cg14640066	2	0.00898392	RTN4	0.274596	black
cg14641757	21	0.0148136	C21orf96_RUNX1	0.116796	blue
cg14648916	5	0.0322109	CPLX2	0.0514381	blue
cg14651355	9	0.0157597	SEC16A_C9orf163	0.0601802	blue
cg14657417	1	0.0483801	PEX10	-0.133255	blue
cg14657517	11	0.0282983	WT1_WIT1	0.063547	blue
cg14659511	13	0.00500571	DOCK9	0.152799	blue
cg14666113	8	0.00903266	GATA4	0.212067	black
cg14691497	6	0.0240645	OPN5	-0.0315124	black
cg14703224	3	0.0182993	SST	0.00729183	blue
cg14704968	10	0.041625	APBB1IP	-0.0237919	black
cg14716968	11	0.00323254	DLG2	0.00898593	blue
cg14720138	17	0.0211258	DDX42_CCDC47	0.0170956	blue
cg14735364	7	0.0265523	NRF1	0.0484047	blue
cg14750778	17	0.0135982	PIGS	0.0988363	blue
cg14775296	2	0.0420171	MEIS1	-0.0314263	black
cg14775560	11	0.0399912	FOLH1	0.100444	blue
cg14789659	10	0.0272119	ARID5B	0.0708732	black
cg14789911	21	0.0174343	C21orf56	0.0122597	blue
cg14806045	4	0.0356774	RFC1	0.0237312	black
cg14817490	5	0.0292903	AHRR	0.021515	blue
cg14818176	17	0.0226101	HN1	-0.0658268	blue
cg14820908	5	0.0476027	RUFY1	-0.153347	blue
cg14845736	1	0.0289562	ANGEL2	0.0732721	blue
cg14848077	4	0.025032	FLJ13197_KLF3	0.015994	black
cg14854112	5	0.0240665	RAI14	-0.0332857	blue
cg14855841	4	0.00227431	CXCL10_ART3	-0.0289315	black
cg14865435	3	0.031254	RTP1	-0.0423889	blue
cg14870271	17	0.00632275	LGALS3BP	-0.0172954	blue
cg14870461	3	0.0293435	C3orf64	-0.261545	blue
cg14876761	4	0.00143024	MFSD7	0.0351289	black
cg14880079	3	0.0166316	GP5	-0.11627	blue
cg14898127	15	0.0140421	IL16	0.147423	blue
cg14920846	1	0.028792	NAV1	-0.0182302	blue
cg14921437	20	0.000300499	NECAB3_C20orf134	0.0731764	black
cg14926445	8	0.00223871	C8orf71	-0.00331247	black
cg14940308	2	0.0304194	EMX1	-0.0452694	black
cg14944944	22	0.0166097	UPK3A	-0.00984541	black
cg14950829	13	0.0233399	PCDH8	0.0482672	blue
cg14956327	6	0.0173372	DDO	-0.00136961	black
cg14976447	8	0.0494884	ADAM28	0.0382359	black
cg14976660	14	0.0109252	AHNAK2	-0.0198042	black
cg14991984	1	0.0303527	LPPR5	0.182794	blue
cg14994737	12	0.0308954	C12orf49_RNFT2	-0.00503652	black
cg15004027	11	0.00307694	C11orf51	-0.0346631	blue
cg15015920	5	0.0467935	2020-03-11	0.0692939	blue
cg15016771	2	0.00578536	ARL4C	0.207006	black
cg15020726	15	0.00202822	MTMR15	-0.0719704	blue
cg15034848	2	0.00422283	CRYGD	-0.0116501	black
cg15038811	3	0.00851274	CMC1	0.0568715	blue
cg15050111	1	0.0375699	GRHL3	0.250063	blue
cg15052335	18	0.0264467	LPIN2	-0.0561892	black
cg15056128	17	0.0468284	KRT222	0.0669025	blue
cg15065340	3	0.0280912	TNK2	-0.161461	blue
cg15069471	11	0.019219	STIM1	0.131094	blue
cg15073708	1	0.0137331	CHD5	-0.0536986	blue
cg15090509	7	0.0169122	THSD7A	-0.0101809	blue
cg15099037	2	0.0423469	SLC11A1	-0.0734795	black
cg15108641	10	0.00744924	UBTD1	-0.107682	black
cg15123499	10	0.042707	DIP2C	-0.0326884	black
cg15124757	2	0.0145809	RAD51AP2	0.140432	black
cg15134583	1	0.0333142	TP53BP2	-0.0574247	blue
cg15139588	19	0.038687	ZNF793	0.146508	blue
cg15154191	1	0.038417	MEGF6	0.10081	blue
cg15183083	11	0.00193474	KCNA4	0.144792	blue
cg15203777	1	0.00137845	CADM3	-0.0167528	blue
cg15205204	1	0.0153037	PLEKHG5	0.00745193	blue
cg15224432	19	0.00718919	IGFL3	-0.0304486	blue
cg15226715	17	0.00935907	GGA3_MRPS7	-0.287955	blue
cg15240082	22	0.0464039	UPK3A	0.00691042	black
cg15241236	8	0.00952416	C8orf34	-0.0324639	black
cg15258980	2	0.0268058	ARHGAP25	0.0598422	black
cg15262954	20	0.0306046	PRIC285	0.238991	black
cg15287594	20	0.0135456	FITM2	-0.0108572	black
cg15298323	6	0.0136859	ACAT2	-0.0799261	black
cg15299832	21	0.0232463	OLIG2	-0.00490117	blue
cg15300101	11	0.00488312	PTS	-0.257686	blue
cg15302350	11	0.0143073	LRP5	-0.0278831	blue
cg15329133	5	0.0498197	SMAD5_SMAD5OS	-0.0484673	blue
cg15352367	22	0.00861988	RBM9	-0.0319703	black
cg15356966	11	0.0425565	LMO2	0.0293543	blue
cg15371732	17	0.0407702	SLC26A11_SGSH	-0.0545428	blue
cg15372689	7	0.0143335	GNG11	0.117909	blue
cg15389338	11	0.0300766	PPFIBP2	0.0614132	blue
cg15405432	5	0.0378086	FLJ44606	-0.000710648	blue
cg15407162	6	0.0277702	ZNF193	-0.023731	black
cg15408360	14	0.0124509	DYNC1H1	-0.0141761	black
cg15413523	5	0.0396902	TCF7	0.180253	blue
cg15437651	4	0.0421711	INTU	0.188269	black
cg15439196	10	0.0305638	CNNM2	0.064445	black
cg15442678	3	0.016478	ROBO1	-0.0376252	blue
cg15473066	7	0.0335678	ZNF727	0.0346296	blue
cg15475851	10	0.0153718	INA	0.105849	black
cg15478390	7	0.00236	PCLO	0.116182	blue
cg15491701	10	0.0340629	EBF3	0.176167	black
cg15500907	6	0.00288353	LAMA4	-0.0969007	black
cg15521790	11	0.0300783	MAML2	-0.225786	blue
cg15537082	8	0.0487414	MIR124-1_LOC157627	0.0721456	black
cg15539330	10	0.048506	NANOS1	-0.0116522	black
cg15548198	5	0.0456784	PCDHB12	0.0208109	blue
cg15557878	5	0.014805	TSLP	0.110938	blue
cg15563027	4	0.0425243	APBB2	0.169192	black
cg15564619	1	0.038719	SKI	0.132522	blue
cg15575700	17	0.0319737	PYY	0.0153875	blue
cg15593298	3	0.0492401	PAQR9	0.0235147	blue
cg15599182	6	0.0141955	DST	0.144961	black
cg15601452	1	0.0413529	SNHG12_SNORD99	-0.108392	blue
cg15606633	12	0.0410974	PIWIL1	0.0378926	black
cg15612947	5	0.00625127	TRIO	-0.079976	blue
cg15620385	12	0.0439821	ITPR2	-0.00310901	black
cg15626350	6	0.0305517	ESR1	-0.0324884	black
cg15630950	6	0.0314086	HLA-DOA	-0.0851673	black
cg15658306	6	0.00213055	TREML2	0.0185717	black
cg15660418	12	0.0282294	HOXC4_HOXC6	0.0433098	black
cg15672768	5	0.0263358	PCDHGA4_PCDHGA2	0.000934152	blue
cg15680624	2	0.0066409	CRYBA2	0.185232	black
cg15683950	11	0.0452261	ABCC8	0.012199	blue
cg15691199	14	0.0111504	CEBPE	0.11426	black
cg15698545	11	0.0350049	ME3	0.0564515	blue
cg15700582	2	0.00180328	ARHGAP25	-0.0383357	black
cg15703690	7	0.00255949	IL6	0.153836	blue
cg15710245	11	0.0179698	BDNF	0.133193	blue
cg15726260	6	0.0466865	HLA-J_NCRNA00171	-0.139454	black
cg15745401	11	0.0234913	P2RY6	-0.0685644	blue
cg15772216	3	0.0152549	SYNPR	0.132347	blue
cg15778745	13	0.00413536	SLITRK5	0.191198	blue
cg15781504	11	0.0209359	OR51S1	-0.00942248	blue
cg15784646	4	0.0417828	FNIP2	-0.0406929	black
cg15787636	17	0.0217852	TBCD	0.099872	blue
cg15796819	17	0.00637686	ALDH3A1	-0.027997	blue
cg15823064	1	0.0162965	LMO4	-0.0355284	blue
cg15830792	10	0.0444754	NRBF2	0.0889991	black
cg15843262	2	0.00712017	DNMT3A	0.111537	black
cg15867829	4	0.0336165	PABPC4L	-0.00747682	black
cg15880762	15	0.0252742	GALK2_COPS2	0.0181571	blue
cg15892964	6	0.00406744	AKAP12	0.00593567	black
cg15898840	7	0.0485923	IGFBP3	0.184257	blue
cg15902390	15	0.0397141	MEIS2	0.122773	blue
cg15927720	5	0.0201209	SLIT3	0.15167	blue
cg15933451	2	0.00730665	ZAP70	0.156713	black
cg15937073	1	0.0436566	HIVEP3	-0.118897	blue
cg15939920	17	0.0334811	ACACA	-0.0398008	blue
cg15940569	15	0.012777	GABRB3	0.0219257	blue
cg15941014	2	0.0372531	CAPN14	-0.132982	black
cg15962314	1	0.000237839	ARTN	-0.00356091	blue
cg15975802	12	0.0185587	PTPN6	0.11446	black
cg15980656	8	0.0144952	SDC2	-0.0492615	black
cg16001722	6	0.0228597	C6orf174	0.172955	black
cg16002523	3	0.0378063	FAM157A	-0.00243242	blue
cg16015295	17	0.022529	RPTOR	0.039717	blue
cg16018211	19	0.0495781	ZNF350	0.140308	blue
cg16019809	10	0.0158911	NKX1-2	0.197904	black
cg16049600	5	0.0163756	PCDHB11	-0.0873323	blue
cg16076328	2	0.0192873	EPCAM	-0.0329503	black
cg16082401	19	0.00252801	GIPR	-0.00922403	blue
cg16101346	1	0.0317732	PTGS2	0.0202342	blue
cg16109817	1	0.0297148	FLJ37453	-0.0653571	blue
cg16112945	9	0.0229667	ADAMTS13	-0.062164	blue
cg16122427	1	0.034194	CSF3R	0.103844	blue
cg16151924	8	0.02467	CYP7B1	-0.0657105	black
cg16154810	22	0.0449889	CERK	0.0609362	black
cg16167240	11	0.000351414	BSX	0.0447414	blue
cg16170006	1	0.042049	LRRC8C	0.0422233	blue
cg16170380	6	0.028057	OR11A1	-0.03717	black
cg16174121	11	0.00460315	AGBL2	-0.0607806	blue
cg16177445	3	0.0373334	MAGI1	-0.0621842	blue
cg16197636	8	0.0235707	DKK4	0.00349938	black
cg16201674	13	0.0336516	SOX21	0.0894879	blue
cg16223079	15	0.0195729	PPCDC	-0.256053	blue
cg16237031	6	0.0180187	MAP3K7IP2	-0.13969	black
cg16265553	1	0.0420578	ITPKB	0.12026	blue
cg16265932	10	0.00920173	RBM20	-0.0699123	black
cg16288089	7	0.0198243	TAC1	0.109365	blue
cg16293569	11	0.0108226	KCNQ1	-0.067576	blue
cg16294668	12	0.000114442	FGD4	-0.0297202	black
cg16334244	6	0.0496099	PLAGL1	-0.193959	black
cg16343401	17	0.0408018	GFAP	0.0271281	blue
cg16343924	6	0.0265107	OR2H1	-0.0319038	black
cg16359550	11	0.0354024	C11orf87	0.167758	blue
cg16367606	16	0.0200233	ATXN1L_ZNF821	-0.0382699	black
cg16373817	4	0.0289393	PALLD	0.0752939	black
cg16384496	15	0.0475619	RORA	-0.12564	blue
cg16399365	1	0.044463	ZNF238	0.0782372	blue
cg16421871	13	0.0177344	MCF2L	-0.055581	blue
cg16436762	11	0.0354765	PIWIL4	-0.0414919	blue
cg16439130	6	0.0019785	MAP3K7IP2	-0.074529	black
cg16448890	3	0.0411343	CAV3	0.107513	blue
cg16449219	14	0.0325184	NIN	0.091818	black
cg16460342	12	0.00397061	P2RX4	0.0986895	black
cg16481332	7	0.0188966	IQCE	-0.0575952	blue
cg16504019	16	0.00723287	ERI2_LOC81691	-0.147713	black
cg16514085	6	0.0204172	HLA-DRB1	0.133286	black
cg16517702	1	0.032263	NAV1	0.0688331	blue
cg16541275	17	0.00103753	RPTOR	0.135929	blue
cg16578636	10	0.0499917	PCGF5	-0.102097	black
cg16592378	11	0.00389701	KIRREL3	-0.0532841	blue
cg16596052	10	0.0438651	RGS10	0.0560615	black
cg16596440	4	0.0344317	MAML3	-0.0275828	black
cg16602097	6	0.03624	NOTCH4	-0.0891848	black
cg16602806	5	0.00667967	MTRR_FASTKD3	0.117681	blue
cg16611005	15	0.0235423	FOXB1	0.145532	blue
cg16619193	1	0.0463733	IKBKE	0.1107	blue
cg16619991	5	0.0498489	ITGA1_PELO	-0.115545	blue
cg16638834	6	0.0146733	UNC93A	-0.041532	black
cg16643088	3	0.0413419	CSRNP1	0.102115	blue
cg16644497	19	0.0481514	ZNF599	0.133324	blue
cg16650096	4	0.0166809	MAML3	-0.0419147	black
cg16653991	10	0.0292632	FGFR2	-0.0332479	black
cg16665765	3	0.0189094	CTDSPL	-0.0410557	blue
cg16680214	1	0.0281572	KCNN3	0.011171	blue
cg16684661	8	0.0336534	HEY1	0.00231216	black
cg16713889	14	0.0196972	FAM161B	-0.0531646	black
cg16727231	6	0.0422698	HECA	0.112514	black
cg16731240	19	0.0141843	ZNF577	-0.0279792	blue
cg16745829	16	0.0122809	ERI2_LOC81691	-0.296042	black
cg16769595	3	0.00590011	MOBP	0.00943108	blue
cg16776065	11	0.027813	PRKCDBP	0.0429536	blue
cg16781205	14	0.0473802	DIO3	0.170689	black
cg16791424	14	0.0126268	NOVA1	0.081219	black
cg16808156	20	0.00989894	MAVS	-0.107904	black
cg16810031	17	0.0108521	ZPBP2	-0.0810519	blue
cg16831185	17	0.00957592	ATAD5	0.0854124	blue
cg16837680	8	0.0457979	FLJ10661	0.0809754	black
cg16850897	7	0.00442895	ZAN	-0.078215	blue
cg16891968	6	0.0338916	LOC285830	-0.0433924	black
cg16909495	19	0.0256875	SLC17A7	0.0908946	blue
cg16978914	2	0.0488487	PAX3	0.0985109	black
cg16985778	1	0.0115382	MTMR9L	-0.0983345	blue
cg16987305	1	0.00277037	LEPR	0.100476	blue
cg17032602	2	0.0409276	HS6ST1	0.0977868	black
cg17034088	7	0.0452715	PPP1R9A	-0.0186961	blue
cg17067226	3	0.0105559	VEPH1	-0.0205762	blue
cg17078629	3	0.00293797	RTP2	-0.0416042	blue
cg17098965	20	0.0273436	ZNF217	-0.23211	black
cg17099656	22	0.0172217	CERK	0.0955704	black
cg17118262	17	0.0409116	CCL1	-0.0823919	blue
cg17137182	7	0.0470018	PCLO	0.213088	blue
cg17142470	8	0.00196203	SORBS3	0.00360834	black
cg17163168	1	0.0156427	TP73	-0.0850178	blue
cg17163404	1	0.0146455	UBR4	0.0178831	blue
cg17197774	8	0.0158298	SDCBP	0.0239984	black
cg17199018	8	0.00773295	ZNF395	-0.0180869	black
cg17199247	3	0.00775493	LRRN1	0.203263	blue
cg17222500	12	0.0241789	SLC6A15	0.0519584	black
cg17233819	1	0.0241506	PLK3	0.0941863	blue
cg17234150	16	0.0130163	CACNG3	0.0395777	black
cg17239558	1	0.0131412	PRDM16	0.0959557	blue
cg17240725	7	0.0230024	WBSCR26	-0.150053	blue
cg17271561	19	0.0189485	ZNF610	0.00980939	blue
cg17284334	15	0.0334373	C15orf59	0.00296752	blue
cg17293195	11	0.0230999	KRTAP5-7	-0.0481216	blue
cg17293936	3	0.0127201	DGKG	-0.103864	blue
cg17310600	4	0.00766287	2020-03-01	0.0701822	black
cg17319795	14	6.00937e-05	LGMN	-0.108753	black
cg17331296	8	0.0037782	ANK1	0.189214	black
cg17336076	10	0.040592	GLUD1_FAM35A	0.0225667	black
cg17341965	11	0.0421114	KCNJ5	0.176822	blue
cg17351974	5	0.018965	RPL37	-0.237406	blue
cg17368808	20	0.00414887	C20orf103	0.100802	black
cg17412258	14	0.030026	DLK1	0.348602	black
cg17420885	1	0.0165348	LOC339524	-0.0559356	blue
cg17432898	6	0.0452527	DTNBP1	0.147764	black
cg17438155	7	0.0365111	MLXIPL	0.0882549	blue
cg17480438	6	0.0450231	KIAA1244	-0.037484	black
cg17480669	5	0.0281677	RPL37	-0.0553189	blue
cg17491456	5	0.00412111	DAB2	-0.0441454	blue
cg17527484	17	0.037943	SCN4A	-0.0346328	blue
cg17549878	17	0.0217421	EVPLL	-0.00549202	blue
cg17553286	6	0.0130938	VIP	0.056194	black
cg17561891	7	0.0147596	C7orf23	-0.0748782	blue
cg17569842	4	0.0280997	RGS12	0.0770571	black
cg17573270	22	0.00445239	SERHL2	0.132675	black
cg17591640	2	0.0136865	CIB4	-0.0418442	black
cg17593958	20	0.032783	PRIC285	0.310581	black
cg17616554	7	0.0325081	CFTR	0.209229	blue
cg17674042	6	0.0492568	PACSIN1	0.0471635	black
cg17707057	7	0.00249749	STK17A	0.0142734	blue
cg17756105	7	0.0177813	SDK1	-0.0283196	blue
cg17767285	6	0.0145819	SNAP91	0.166375	black
cg17813670	1	0.0152637	RBM34	-0.0106959	blue
cg17816394	1	0.00253762	GNG4	0.114281	blue
cg17817168	12	0.0127118	ST8SIA1	0.0936788	black
cg17829936	6	0.00554578	TAAR5	-0.00856283	black
cg17840719	5	0.0123124	ZNF454	0.00751731	blue
cg17843376	7	0.00188264	DPP6	0.00100892	blue
cg17845680	5	0.00376389	ARSB	-0.096232	blue
cg17848407	5	0.0473893	FLJ44606	0.045394	blue
cg17852326	1	0.0184423	HLX	-0.0700487	blue
cg17858100	1	0.031679	YOD1	-0.0117107	blue
cg17860366	15	0.0263542	ABHD2	0.030766	blue
cg17874670	5	0.0128761	FGF1	-0.0647448	blue
cg17880816	19	0.0424133	MATK	-0.113274	blue
cg17881353	17	0.00673645	WNT9B	-0.00466735	blue
cg17889682	7	0.0323124	DYNC1I1	-0.0473691	blue
cg17904575	14	0.0430849	PPP2R5C	0.275683	black
cg17906105	7	0.0380983	NCAPG2	0.111229	blue
cg17907200	1	0.012634	LOC284661	-0.0284793	blue
cg17913386	3	0.00049089	COL7A1	0.0668913	blue
cg17941330	1	0.0163359	GJA5	0.0327314	blue
cg17945447	1	0.00540993	HIVEP3	0.135287	blue
cg17950169	1	0.0431698	TMEM63A	0.0546244	blue
cg17957640	11	0.0491583	MYO7A	0.0127837	blue
cg17959631	7	0.0154064	GCK	-0.0443764	blue
cg17972213	1	0.00463374	S1PR1	0.134104	blue
cg17976191	19	0.00684921	NFIX	-0.00823198	blue
cg17977250	3	0.00173917	LXN_GFM1	0.0741381	blue
cg17980508	1	0.0432122	IFI44L	-0.202132	blue
cg17985912	1	0.000479589	LIN9	-0.035064	blue
cg17997463	11	0.0150575	NUMA1	0.267182	blue
cg18001427	21	0.015053	RWDD2B	-0.292531	blue
cg18002116	13	0.0342282	PCDH8	0.0839594	blue
cg18004756	8	0.0460986	GRHL2	0.0922421	black
cg18005901	6	0.0441279	LEMD2	-0.220837	black
cg18007983	7	0.0207052	PON3	-0.063701	blue
cg18010302	11	0.0374138	AMOTL1	-0.0254299	blue
cg18032014	7	0.0469323	DYNC1I1	-0.0616932	blue
cg18034737	4	0.0304015	ZFP42	0.0547335	black
cg18045102	2	0.0263172	RFX8	-0.0929845	black
cg18056973	3	0.0138651	RBMS3	0.241194	blue
cg18067840	6	0.0304803	BTNL2	-0.0280404	black
cg18081940	1	0.0410112	TDRD10_SHE	0.039239	blue
cg18092095	19	3.59639e-05	PTOV1	0.136239	blue
cg18105725	6	0.0104166	SLC22A1	-0.0259623	black
cg18114040	13	0.0224967	COL4A2	0.0365559	blue
cg18137308	11	0.0149183	MACROD1	-0.0288581	blue
cg18142162	1	0.0194238	CCDC23_ERMAP	0.165909	blue
cg18143869	3	0.0403742	MED12L_P2RY12	-0.0185937	blue
cg18154014	19	0.0314106	ZNF793	0.175857	blue
cg18158438	11	0.00770016	SLC22A11	0.0539234	blue
cg18165852	3	0.0164968	CHST13	0.229367	blue
cg18170229	12	0.0230467	SLC6A12	-0.00687553	black
cg18182148	1	0.0421039	GFI1	-0.147963	blue
cg18182438	13	0.0035246	TRPC4	-0.0552752	blue
cg18196453	6	0.0136946	RNF217	-0.0680926	black
cg18200741	2	0.0123413	RASGRP3	-1.45677e-05	black
cg18217874	7	0.013678	EXOC4	0.125412	blue
cg18221021	11	0.0382611	DLG2	0.184644	blue
cg18222509	8	0.0384316	ZNF704	0.102818	black
cg18229071	19	0.0396676	GNG7	-0.0786365	blue
cg18229767	11	0.0424726	ALDH3B1	-0.0503695	blue
cg18234111	1	0.0485905	CD1D	-0.0477432	blue
cg18254819	19	0.0258858	SPIB	0.0561376	blue
cg18275051	1	0.0159587	CYB5R1	0.00720821	blue
cg18277005	1	0.00805388	RABIF	0.0107146	blue
cg18278694	1	0.00189239	CEP350	-0.0259145	blue
cg18283342	5	0.0251584	PCDHA6_PCDHA2	0.110963	blue
cg18297196	6	0.0333125	TREML2	0.0350749	black
cg18304472	19	0.0154106	KLC3	0.0134887	blue
cg18313094	19	0.0134915	USP29	0.00066408	blue
cg18316498	11	0.0381912	POU2AF1	0.13173	blue
cg18328334	2	0.0447745	TNS1	-0.0308609	black
cg18335290	2	0.00242425	LIMS2	-0.0165058	black
cg18335505	2	0.00622694	FAM123C	0.0600723	black
cg18338046	5	0.00480973	TCF7	0.236464	blue
cg18349298	3	0.0124585	RARRES1	-0.0335798	blue
cg18403361	14	0.0228451	CLEC14A	0.183804	black
cg18406801	2	0.0478763	LIMS1	0.0811335	black
cg18422371	11	0.0443828	RAG1	0.0834925	blue
cg18424965	14	0.0229791	BDKRB2	0.100029	black
cg18447727	3	0.0135034	SLITRK3	0.19704	blue
cg18453551	3	0.00547714	LOC90246	-0.0472218	blue
cg18464823	15	0.0272203	SLC12A6	0.212462	blue
cg18489675	10	0.0169126	ADARB2	-0.0597621	black
cg18495191	6	0.0115923	RPS6KA2	0.0136953	black
cg18497504	21	0.0471358	DSCR3	0.0298987	blue
cg18503260	8	0.00887814	CA13	0.0334042	black
cg18511008	5	0.0318249	CAPSL	0.0428916	blue
cg18516150	3	0.00721579	CPA3	-0.0441048	blue
cg18517055	17	0.0277254	WDR45L	-0.0128572	blue
cg18542992	8	0.00182383	ZNF703	0.0120226	black
cg18552861	2	0.0194023	GDF7	-0.0130412	black
cg18577280	8	0.0159246	EFHA2	0.221325	black
cg18598146	20	0.0269744	SNORD12B_C20orf199	-0.114447	black
cg18615369	13	0.033221	NEK5	-0.0842641	blue
cg18618429	3	0.023535	CSTA	-0.0689928	blue
cg18623216	3	0.0262138	PLCH1	-0.0373808	blue
cg18650670	15	0.0303094	IGDCC4	0.00614987	blue
cg18668511	5	0.0241102	PCDHB8	-0.0665614	blue
cg18682028	3	0.022412	FYCO1	-0.00536289	blue
cg18710053	5	0.0348631	FLJ44606	-0.0339531	blue
cg18714224	6	0.0210215	EYA4	0.0794475	black
cg18718692	3	0.0225392	BFSP2	-0.0378911	blue
cg18740839	19	0.0481738	ZNF30	-0.0065095	blue
cg18772376	12	0.00927678	ST8SIA1	0.15064	black
cg18778196	15	0.00242924	SMAD6	-0.0279246	blue
cg18791730	1	0.011065	HAO2	-0.0675342	blue
cg18792381	5	0.0172607	GFPT2	0.113046	blue
cg18800739	6	0.0467668	UTRN	-0.0421638	black
cg18808261	3	0.0449823	SATB1	0.0963335	blue
cg18809122	2	0.0244429	NAB1	0.027378	black
cg18813545	3	0.0224786	SRGAP3	-0.0359005	blue
cg18825221	14	0.00636714	RAD51L1	0.319754	black
cg18828365	5	0.0424131	ARSB	-0.132195	blue
cg18843739	2	0.0147068	SDPR	-0.0591311	black
cg18844304	19	0.0186142	SUV420H2	0.0676114	blue
cg18850127	7	0.0472815	POU6F2	0.0028571	blue
cg18857216	1	0.0302341	C1orf127	-0.0791267	blue
cg18863090	1	0.03092	DAB1	0.0237198	blue
cg18863119	14	0.00283843	MIR487B_MIR539	-0.0231825	black
cg18876786	19	0.00980281	ZNF790	0.182449	blue
cg18876826	1	0.0466914	INPP5B	0.274641	blue
cg18878992	17	0.0391151	MAPT_LOC100128977	-0.0696241	blue
cg18888461	11	0.0489185	LDHAL6A	-0.10607	blue
cg18900669	17	0.048689	CD68	-0.211471	blue
cg18905668	11	0.0387391	GTF2H1	0.0587604	blue
cg18918831	3	0.011927	MUC4	0.0129148	blue
cg18925664	11	0.0173599	MAML2	-0.109233	blue
cg18968306	11	0.0193722	NCAPD3_VPS26B	-0.0469145	blue
cg18977436	13	0.00403664	FGF14	0.0923976	blue
cg18977656	8	0.00875435	YWHAZ	-0.103089	black
cg19003815	3	0.0317191	RARB	0.154743	blue
cg19005210	6	0.0096365	TREML2	-0.00620328	black
cg19023589	13	0.0277978	TMCO3	-0.0447311	blue
cg19024344	8	0.043287	DLC1	0.192553	black
cg19029378	10	0.0126295	HNRNPF	0.0511998	black
cg19033654	6	0.0174645	IER3_FLOT1	-0.157312	black
cg19037167	4	0.0219697	TLR2	0.167317	black
cg19055323	17	0.0431238	KRTAP4-1	-0.0862147	blue
cg19126910	11	0.00187699	POU2AF1	0.159556	blue
cg19135761	1	0.034913	WDR8	0.0821335	blue
cg19147534	10	0.0445366	PANK1	0.0409567	black
cg19148410	11	0.00257244	POU2AF1	0.07889	blue
cg19168309	4	0.0427623	EIF4E	-0.0638616	black
cg19242610	1	0.0162022	FCGR2C	-0.094326	blue
cg19255136	3	0.00752935	PEX5L	0.0054099	blue
cg19262563	7	0.0342026	SEMA3C	-0.0299807	blue
cg19269426	1	0.0033219	GGPS1	0.137602	blue
cg19281794	3	0.00681248	BTLA	0.211128	blue
cg19285688	4	0.000216223	ANTXR2	-0.0953287	black
cg19285847	19	0.0305582	ZNF878	0.0994933	blue
cg19348484	15	0.000641769	FURIN	-0.0557906	blue
cg19365673	1	0.00753156	LPPR5	0.17498	blue
cg19368911	1	0.0486922	KIF26B	0.223197	blue
cg19400179	3	0.0273295	DZIP3	0.353709	blue
cg19420930	4	2.23204e-07	SORCS2	-0.0233698	black
cg19466822	14	0.00210858	BCL11B	0.0689163	black
cg19467202	3	0.0292602	SYNPR	0.0277828	blue
cg19474983	3	0.0341899	OR5H1	-0.0738741	blue
cg19497451	3	0.00360939	KY	-0.0338444	blue
cg19502700	4	0.0349778	LARP7_C4orf21	0.00797413	black
cg19506253	2	0.0326119	CYTIP	0.0725894	black
cg19516457	12	0.033266	LOC283392_TRHDE	0.0694174	black
cg19522940	4	0.0122824	HPGDS	0.0400801	black
cg19528338	20	0.0440799	BMP2	0.0904317	black
cg19560831	14	0.0121365	MIR487B_MIR539	-0.0274651	black
cg19584871	2	0.0177521	NTSR2	0.0695846	black
cg19585597	5	0.0388767	LOC134466	-0.0188881	blue
cg19594305	19	0.0213744	CHST8	0.0329868	blue
cg19598514	11	0.0497138	ANO9	-0.0221015	blue
cg19611616	12	0.0456419	STK38L	-0.0313839	black
cg19612450	3	0.0151734	CCK	0.108145	blue
cg19634527	17	0.0448637	CDK5R1	0.124637	blue
cg19641582	12	0.014204	PTPRB	0.110772	black
cg19644670	19	0.00318998	MYO9B_HAUS8	-0.052534	blue
cg19646445	1	0.0217973	KCTD3	0.297363	blue
cg19648023	2	0.0494432	MIR548N	-0.0161281	black
cg19648306	2	0.0347957	OSBPL6	-0.0164324	black
cg19649900	19	0.0475569	SBNO2	-0.0885451	blue
cg19650706	5	0.0397899	PCDHB13	0.120756	blue
cg19656689	12	0.0152432	PTPRR	0.0341377	black
cg19665696	7	0.0328684	ADAP1	0.0329056	blue
cg19677267	1	0.033591	CD52_UBXN11	0.235916	blue
cg19690214	6	0.0157218	IPCEF1	-0.0330679	black
cg19699140	13	0.0423218	LECT1	-0.0535968	blue
cg19715094	11	0.00746071	TMEM25	0.0446726	blue
cg19719547	1	0.0062502	PLD5	0.142228	blue
cg19760965	3	0.0432494	C3orf21	-0.0403399	blue
cg19767548	11	0.0484239	LDHC	-0.00819951	blue
cg19767562	7	0.0318823	TFR2	-0.131853	blue
cg19801062	13	0.00458485	C13orf38	0.19897	blue
cg19809039	11	0.00108918	C11orf70	0.0898156	blue
cg19809575	16	0.0380838	BANP	-0.0605747	black
cg19853143	2	0.0234269	SPRED2	0.0464017	black
cg19893067	17	0.0314768	TBCD	0.00659225	blue
cg19898128	4	0.00210577	TLL1	0.265376	black
cg19903229	14	0.00220472	C14orf105	0.0436335	black
cg19933595	4	0.0199469	ZNF827	-0.18897	black
cg19940482	11	0.00122654	PKNOX2	-0.0543929	blue
cg19945957	20	0.000485716	PIGU	-0.0300033	black
cg19950606	17	0.0221991	TMC6	0.0538555	blue
cg19953646	14	0.014771	FLRT2	0.115852	black
cg19957411	11	0.00687501	LGALS12	0.00378785	blue
cg20020844	17	0.0321978	SP6	-0.0386731	blue
cg20033652	14	0.0133787	NIN	0.0527829	black
cg20051949	11	0.0142804	KIRREL3	-0.0313102	blue
cg20054939	12	0.0332402	ZNF84	0.156879	black
cg20062691	1	0.00704012	ISG15	-0.118464	blue
cg20072442	2	0.0174328	CTNNA2_LRRTM1	0.112077	black
cg20073007	8	0.0406367	CYP11B1	-0.0368636	black
cg20085268	4	0.0228376	GAK	0.00464758	black
cg20098015	22	0.0451714	ODF3B	-0.362021	black
cg20100049	11	0.000680761	SUV420H1	0.164064	blue
cg20116935	3	0.0284883	SEMA3B	-0.0706586	blue
cg20122943	19	0.0175989	CACNG8	0.0706994	blue
cg20128672	11	0.0290481	C11orf45_KCNJ5	0.0288463	blue
cg20135243	8	0.0379307	PTK2B	-0.0283982	black
cg20157577	17	0.0211765	STRADA	0.122086	blue
cg20192997	11	0.000837139	FXYD2	-0.0729009	blue
cg20214477	4	0.030904	TLL1	0.214985	black
[truncated: 650 more rows]

## Sheet: Fig2a
	HIV-Low01	HIV-Low02	HIV-Low04	HIV-Low05	HIV-Low06	HIV-Low07	HIV-Low08	HIV-Low09	HIV-Low10	HIV-Low11	HIV-Low12	HIV-Low13	HIV-Low14	HIV-Low15	HIV-Low16	HIV-Low18	HIV-Low19	HIV-Low20	HIV-Low21	HIV-Low22	HIV-Low23	HIV-Low24	HIV-Low26	HIV-Low28	HIV-Low29	HIV-Low30	HIV-Low31	HIV-Low32	HIV-Low33	HIV-Low35	HIV-Low36	HIV-Low37	HIV-Low38	HIV-Low39	HIV-Low40	HIV-Low42	HIV-Low43	HIV-Low45	HIV-Low46	HIV-Low47	HIV-Low50	HIV-High01	HIV-High02	HIV-High06	HIV-High07	HIV-High09	HIV-High11	HIV-High12	HIV-High14
cg01028142_CMPK2	0.898649	0.891384	0.880755	0.830568	0.89293	0.879411	0.794487	0.889848	0.897746	0.895284	0.868397	0.901055	0.895539	0.89789	0.882385	0.9029	0.889889	0.896545	0.89023	0.887295	0.901701	0.8771	0.909746	0.891508	0.889165	0.869144	0.871946	0.888788	0.873693	0.868285	0.894417	0.865809	0.882181	0.876988	0.817171	0.88888	0.923993	0.90272	0.888407	0.88339	0.895636	0.811246	0.79251	0.737793	0.879378	0.802926	0.879475	0.766971	0.844546
cg01190666_PRIC285	0.700949	0.764496	0.719209	0.670439	0.739597	0.702935	0.67537	0.749802	0.707421	0.683456	0.713118	0.742671	0.715484	0.71949	0.739545	0.746914	0.72017	0.748024	0.729247	0.712635	0.731678	0.733579	0.747456	0.708415	0.739885	0.691333	0.697487	0.723358	0.730804	0.727443	0.708152	0.716807	0.750459	0.754944	0.686192	0.71431	0.715938	0.742093	0.696741	0.749777	0.7441	0.643291	0.702028	0.63504	0.759438	0.644983	0.637745	0.666537	0.633352
cg01623438_CTSZ	0.655015	0.698746	0.718161	0.647414	0.685489	0.606808	0.659527	0.632121	0.693895	0.655883	0.640871	0.692307	0.651481	0.636159	0.667639	0.661492	0.685085	0.66984	0.685631	0.67302	0.644447	0.666326	0.692554	0.651018	0.691857	0.676961	0.601005	0.672628	0.662338	0.62438	0.654595	0.664647	0.603975	0.678112	0.62347	0.669872	0.67503	0.736864	0.559429	0.695365	0.640662	0.61543	0.573466	0.579243	0.638181	0.56678	0.648686	0.638652	0.553682
cg01774027_ARID3A	0.6135	0.667585	0.634152	0.511688	0.634075	0.636823	0.587732	0.597817	0.58105	0.575446	0.519651	0.570553	0.636996	0.542487	0.620255	0.608998	0.598348	0.604863	0.638601	0.604499	0.593289	0.551187	0.617046	0.636913	0.622587	0.639253	0.568879	0.62395	0.669706	0.622203	0.635469	0.675439	0.595039	0.549981	0.603008	0.495384	0.557511	0.583211	0.56571	0.615188	0.569971	0.591125	0.54003	0.446537	0.593491	0.551848	0.483388	0.586398	0.462182
cg02217713_PRKAR1B	0.770617	0.73776	0.756522	0.644614	0.778934	0.703208	0.709401	0.691891	0.714218	0.622259	0.697223	0.722091	0.779241	0.669635	0.730593	0.688209	0.734717	0.586452	0.802657	0.685292	0.749359	0.733345	0.709189	0.698052	0.733448	0.762397	0.728825	0.696705	0.757485	0.724642	0.736241	0.724032	0.706641	0.675669	0.744817	0.693571	0.638662	0.727919	0.624244	0.652888	0.599265	0.650668	0.611938	0.559216	0.671537	0.642461	0.647412	0.670515	0.675812
cg02297838_MIR19A_MIR17HG	0.566554	0.583856	0.560165	0.502215	0.603905	0.565403	0.478471	0.49544	0.420617	0.483603	0.418714	0.571363	0.611231	0.464339	0.576367	0.564558	0.565553	0.332668	0.608708	0.479258	0.569625	0.508624	0.486608	0.618813	0.604107	0.568123	0.462664	0.466186	0.546548	0.588718	0.634002	0.582675	0.517604	0.519338	0.600731	0.410511	0.380479	0.49676	0.451693	0.542821	0.38381	0.399827	0.313286	0.335011	0.492699	0.590415	0.451607	0.484891	0.325307
cg02385820_RINL	0.76413	0.730283	0.693712	0.680071	0.688961	0.716037	0.779627	0.742004	0.663657	0.715173	0.709786	0.702343	0.720777	0.664265	0.761918	0.683997	0.725247	0.693512	0.740113	0.719719	0.687601	0.713197	0.688187	0.71653	0.75313	0.786369	0.698596	0.722474	0.711126	0.754536	0.729697	0.756344	0.754091	0.663161	0.744824	0.711983	0.589412	0.699996	0.710042	0.702176	0.580677	0.663504	0.667492	0.657193	0.75812	0.769022	0.58064	0.679003	0.665647
cg02679745_C9orf139_FUT7	0.676765	0.69969	0.684654	0.6283	0.677507	0.636396	0.657049	0.60345	0.641523	0.53573	0.613084	0.668515	0.681244	0.680341	0.659288	0.558401	0.650302	0.628772	0.696125	0.634375	0.653098	0.69009	0.622242	0.638616	0.660528	0.676757	0.635469	0.686675	0.6755	0.631325	0.604028	0.690044	0.642914	0.645738	0.64914	0.652649	0.575427	0.740906	0.466023	0.624252	0.566447	0.634884	0.597433	0.467213	0.64466	0.564713	0.578509	0.601372	0.558465
cg03043696_GNB1	0.611326	0.608534	0.656401	0.563637	0.610783	0.659276	0.6285	0.594416	0.581336	0.582748	0.542902	0.586053	0.646275	0.59467	0.617976	0.568372	0.656994	0.598158	0.677419	0.588072	0.600968	0.63703	0.562693	0.642685	0.678472	0.612038	0.608185	0.624635	0.610279	0.637693	0.680913	0.651766	0.615312	0.573829	0.606566	0.584568	0.535569	0.598123	0.59651	0.589491	0.488077	0.555088	0.540254	0.49595	0.626391	0.648054	0.521627	0.637701	0.581506
cg05883128_DDX60	0.472804	0.505693	0.41405	0.409806	0.468387	0.466211	0.352797	0.499838	0.434549	0.526518	0.442836	0.505593	0.559122	0.447253	0.449513	0.56123	0.42978	0.521019	0.458485	0.469556	0.478045	0.386311	0.456101	0.506266	0.530475	0.50644	0.519034	0.431652	0.490768	0.488077	0.505134	0.478716	0.520934	0.470954	0.520351	0.507942	0.402947	0.481402	0.536744	0.453574	0.416911	0.394422	0.367466	0.287783	0.514699	0.423253	0.470119	0.330713	0.410494
cg06164260_BCL6	0.606754	0.65137	0.664957	0.534192	0.673209	0.58523	0.629349	0.590091	0.597992	0.574416	0.539751	0.611678	0.689593	0.606052	0.644511	0.553186	0.64668	0.569089	0.669049	0.633611	0.623028	0.615518	0.566789	0.6583	0.648059	0.637667	0.565502	0.627514	0.647462	0.621275	0.633692	0.66102	0.576536	0.608586	0.63934	0.605231	0.57192	0.628249	0.519718	0.589356	0.505666	0.561615	0.549236	0.557974	0.584643	0.586009	0.553417	0.618425	0.555953
cg06872964_IFI44L	0.691001	0.719178	0.672909	0.653829	0.708514	0.672411	0.558253	0.660592	0.72186	0.709105	0.690544	0.774115	0.738423	0.742928	0.652662	0.732553	0.694839	0.752579	0.671813	0.70922	0.742542	0.657917	0.714394	0.658363	0.694059	0.683316	0.681695	0.696848	0.747352	0.630965	0.669261	0.658054	0.62712	0.752385	0.579602	0.72225	0.733674	0.801536	0.633813	0.732681	0.760468	0.514963	0.588557	0.535661	0.681032	0.456725	0.800069	0.621704	0.548117
cg06981309_PLSCR1	0.771172	0.779626	0.709396	0.630473	0.815883	0.742544	0.58493	0.761101	0.756279	0.737931	0.776233	0.813793	0.74013	0.809783	0.747211	0.813611	0.79757	0.80541	0.728004	0.776836	0.824256	0.685278	0.806469	0.724276	0.800705	0.696042	0.701298	0.726288	0.779147	0.711722	0.777602	0.69535	0.756262	0.806732	0.597155	0.767208	0.76204	0.79632	0.715136	0.798726	0.786835	0.593988	0.581044	0.562951	0.751509	0.473813	0.800304	0.622078	0.600664
cg07892167_R3HCC1	0.533398	0.494133	0.563545	0.493004	0.604699	0.561007	0.517523	0.415378	0.446731	0.526356	0.462129	0.619971	0.590199	0.448105	0.565975	0.494459	0.52559	0.524758	0.60285	0.52489	0.535058	0.530674	0.488761	0.528736	0.565047	0.52132	0.519567	0.548228	0.56609	0.563659	0.547101	0.493212	0.442777	0.549486	0.536693	0.4983	0.433719	0.569706	0.467409	0.586284	0.432908	0.432618	0.446036	0.384252	0.504205	0.545182	0.457446	0.497616	0.490345
cg08122652_PARP9_DTX3L	0.762873	0.833883	0.783224	0.63938	0.776278	0.781637	0.66105	0.806881	0.729199	0.688423	0.741747	0.795513	0.810079	0.817204	0.744711	0.84217	0.797689	0.69512	0.775263	0.774181	0.829067	0.729575	0.792223	0.794154	0.816785	0.800379	0.702915	0.623983	0.744799	0.802309	0.834051	0.760846	0.791877	0.694329	0.6931	0.810537	0.772588	0.829317	0.799582	0.753769	0.781251	0.621496	0.586509	0.473264	0.790397	0.619418	0.710942	0.640369	0.589638
cg08926253_IRF7	0.745725	0.776618	0.763666	0.65669	0.749309	0.755166	0.715746	0.767689	0.731199	0.687775	0.707887	0.759069	0.764301	0.748866	0.74841	0.75214	0.752982	0.762129	0.771182	0.733039	0.754919	0.731202	0.750718	0.767647	0.774879	0.730847	0.703574	0.771618	0.747014	0.755958	0.784718	0.743597	0.77177	0.750942	0.660669	0.744745	0.717499	0.804738	0.706852	0.757793	0.722303	0.632048	0.664331	0.627881	0.757772	0.655879	0.728183	0.695432	0.660836
cg10152449_CHST12	0.544791	0.638561	0.646129	0.492635	0.674038	0.596934	0.507907	0.580268	0.471072	0.50438	0.471608	0.576363	0.649331	0.417087	0.597871	0.561535	0.634154	0.464602	0.655674	0.483596	0.614418	0.469787	0.524927	0.567002	0.634039	0.690627	0.549168	0.571432	0.625484	0.595427	0.597691	0.598154	0.567183	0.618595	0.627349	0.43076	0.392464	0.606993	0.510362	0.563136	0.439707	0.442386	0.424976	0.31444	0.608183	0.468926	0.466343	0.402871	0.373809
cg10435235_ARHGEF7	0.757511	0.799213	0.719487	0.747462	0.769184	0.733683	0.795018	0.753416	0.716348	0.741496	0.72448	0.741592	0.791563	0.74435	0.769778	0.700385	0.745217	0.699712	0.789747	0.709326	0.683063	0.742515	0.69687	0.730988	0.766368	0.774081	0.739469	0.781921	0.756979	0.782016	0.772154	0.798767	0.768494	0.717157	0.796949	0.743085	0.576816	0.753045	0.746579	0.687398	0.624443	0.676528	0.659116	0.627565	0.79363	0.835637	0.644293	0.701975	0.726167
cg11224765_ODF3B	0.614849	0.634205	0.599389	0.583254	0.596888	0.543563	0.432298	0.532306	0.537247	0.645038	0.574459	0.624984	0.614609	0.627501	0.593445	0.601663	0.556638	0.660478	0.607138	0.594218	0.614095	0.510951	0.63214	0.559121	0.584394	0.58536	0.598385	0.557481	0.645411	0.56613	0.637341	0.562891	0.603139	0.546895	0.540707	0.597865	0.514568	0.655133	0.505428	0.560848	0.60659	0.496821	0.487419	0.455711	0.548729	0.393178	0.576893	0.466877	0.506581
cg14191134_LOC283050	0.39499	0.382883	0.384829	0.284894	0.443635	0.406908	0.379025	0.335364	0.338018	0.346096	0.305995	0.40488	0.425759	0.312544	0.388709	0.33723	0.383783	0.339984	0.4349	0.375579	0.415799	0.35458	0.350174	0.411829	0.413958	0.422152	0.339273	0.373511	0.396502	0.35738	0.384096	0.398359	0.34893	0.374613	0.434127	0.320465	0.278491	0.415387	0.304312	0.390563	0.277932	0.302262	0.258797	0.231822	0.372625	0.381944	0.327854	0.317927	0.32819
cg14293575_USP18	0.731676	0.761846	0.639859	0.655552	0.71264	0.688834	0.613068	0.764038	0.714181	0.777329	0.696747	0.734071	0.749059	0.727785	0.685561	0.811061	0.734691	0.817238	0.678464	0.699794	0.740977	0.575396	0.746475	0.742107	0.771931	0.693497	0.762877	0.592193	0.664378	0.739359	0.73574	0.666573	0.743	0.765286	0.690858	0.791114	0.752487	0.726305	0.7946	0.734486	0.850337	0.602965	0.553465	0.59808	0.746316	0.651459	0.690939	0.524653	0.602689
cg14392283_LY6E	0.828071	0.844402	0.784711	0.79419	0.816085	0.839807	0.796121	0.859587	0.83181	0.83209	0.854649	0.835896	0.877486	0.850945	0.77672	0.872848	0.843973	0.874201	0.84157	0.846114	0.841006	0.766482	0.852823	0.853773	0.868717	0.803203	0.839257	0.84387	0.825587	0.847452	0.880883	0.839012	0.884994	0.838139	0.801872	0.814677	0.821564	0.850517	0.874698	0.825838	0.84616	0.778748	0.74048	0.792708	0.810486	0.786065	0.8384	0.753686	0.787362
cg15065340_TNK2	0.734198	0.681808	0.709913	0.660105	0.714288	0.684847	0.63845	0.597623	0.70872	0.642898	0.725198	0.738881	0.74125	0.68655	0.713789	0.6958	0.665716	0.773357	0.684248	0.689318	0.715972	0.705792	0.717644	0.713304	0.727588	0.706435	0.703101	0.731302	0.745013	0.646882	0.733395	0.645093	0.658434	0.735315	0.611552	0.717596	0.751085	0.750653	0.643816	0.682855	0.676152	0.658853	0.633811	0.555973	0.687203	0.750159	0.608599	0.649895	0.738995
cg20098015_ODF3B	0.681824	0.700758	0.700024	0.533817	0.692848	0.646186	0.54497	0.662151	0.639178	0.662281	0.550083	0.6503	0.66528	0.695417	0.65106	0.634068	0.647668	0.699169	0.671191	0.645057	0.67545	0.58278	0.690796	0.645232	0.670479	0.647798	0.615673	0.616315	0.680405	0.644157	0.727	0.623742	0.554953	0.582654	0.575907	0.705812	0.579027	0.664956	0.596459	0.678993	0.601642	0.53536	0.490734	0.44922	0.613834	0.462255	0.593679	0.505547	0.472127
cg20321801_CD81	0.574375	0.605512	0.572004	0.521154	0.645174	0.630064	0.617595	0.576794	0.584199	0.547591	0.499748	0.593463	0.602058	0.5097	0.626488	0.556032	0.586854	0.624797	0.652092	0.562458	0.618717	0.583642	0.635729	0.57906	0.628598	0.619337	0.512776	0.603463	0.643668	0.601162	0.634814	0.632915	0.566506	0.605357	0.612148	0.534862	0.515644	0.626007	0.488048	0.543545	0.516667	0.536493	0.493191	0.55401	0.569224	0.564914	0.568292	0.544666	0.53974
cg20631044_C19orf54_SNRPA	0.680503	0.705217	0.718658	0.614899	0.679751	0.659743	0.673323	0.680609	0.638106	0.636224	0.62819	0.668961	0.687098	0.662081	0.680191	0.662846	0.69747	0.590218	0.762085	0.690528	0.660629	0.695997	0.69764	0.717442	0.719102	0.701317	0.631344	0.7108	0.66798	0.673934	0.717406	0.730673	0.70031	0.664985	0.68392	0.625938	0.658935	0.696058	0.672279	0.692181	0.59611	0.652057	0.655977	0.601006	0.671325	0.666002	0.611373	0.660028	0.59113
cg21535657_ETV6	0.331643	0.353157	0.366954	0.296568	0.338866	0.382057	0.260373	0.284389	0.338941	0.206569	0.288783	0.349069	0.383137	0.316872	0.314257	0.260482	0.33229	0.348613	0.375516	0.253108	0.391086	0.298631	0.266168	0.340184	0.30379	0.350371	0.299492	0.287707	0.373683	0.304847	0.350118	0.346908	0.275839	0.370291	0.330413	0.306908	0.29453	0.371801	0.245642	0.343856	0.237606	0.273182	0.242353	0.244166	0.272597	0.247166	0.24662	0.274095	0.28624
cg21549285_MX1	0.724797	0.819356	0.782436	0.540388	0.79967	0.71394	0.677706	0.819436	0.742487	0.816422	0.756592	0.879423	0.773183	0.799867	0.651084	0.844827	0.80851	0.855156	0.817474	0.751633	0.7579	0.653356	0.858427	0.817983	0.849933	0.722872	0.701982	0.72968	0.819831	0.726779	0.797322	0.767903	0.822556	0.681788	0.596135	0.767849	0.861381	0.8379	0.8635	0.757129	0.884302	0.569227	0.634181	0.56474	0.820535	0.479777	0.717382	0.593781	0.628975
cg22862003_MX1	0.744368	0.730651	0.783027	0.558103	0.788648	0.730419	0.691619	0.808929	0.736783	0.770807	0.771517	0.816261	0.765646	0.763096	0.686472	0.815363	0.794569	0.766334	0.763868	0.746895	0.783506	0.704627	0.785908	0.77616	0.803265	0.734573	0.664317	0.704162	0.770571	0.718046	0.773173	0.750044	0.765328	0.680738	0.635749	0.733162	0.77907	0.794778	0.773675	0.787831	0.809704	0.628752	0.697496	0.553523	0.763382	0.59205	0.685746	0.53626	0.611096
cg22930808_PARP9_DTX3L	0.771838	0.8034	0.817843	0.634475	0.805773	0.810824	0.675115	0.765131	0.6926	0.657407	0.736588	0.791819	0.839448	0.815542	0.75456	0.837799	0.806327	0.66043	0.777603	0.743517	0.848342	0.708557	0.742687	0.812771	0.852058	0.808005	0.692372	0.637548	0.776941	0.804812	0.866394	0.774212	0.754428	0.705511	0.70697	0.801836	0.742049	0.817853	0.732515	0.701404	0.775591	0.576894	0.576153	0.324033	0.764457	0.560037	0.713575	0.609274	0.629749
cg23221113_ODF3B	0.293861	0.341266	0.308956	0.250841	0.320075	0.291767	0.25085	0.286383	0.259989	0.303547	0.241617	0.298165	0.341123	0.310605	0.299231	0.286242	0.281962	0.37312	0.314348	0.298362	0.340788	0.237421	0.306767	0.282594	0.32204	0.294021	0.287467	0.292948	0.321086	0.28806	0.346286	0.288274	0.272444	0.303225	0.336238	0.278672	0.22163	0.29394	0.247192	0.334315	0.23295	0.243056	0.212423	0.232282	0.278751	0.192195	0.276647	0.242882	0.214151
[truncated: 21 more columns]

## Sheet: Fig2b
	HIV-Low01	HIV-Low02	HIV-Low04	HIV-Low05	HIV-Low06	HIV-Low07	HIV-Low08	HIV-Low09	HIV-Low10	HIV-Low11	HIV-Low12	HIV-Low13	HIV-Low14	HIV-Low15	HIV-Low16	HIV-Low18	HIV-Low19	HIV-Low20	HIV-Low21	HIV-Low22	HIV-Low23	HIV-Low24	HIV-Low26	HIV-Low28	HIV-Low29	HIV-Low30	HIV-Low31	HIV-Low32	HIV-Low33	HIV-Low35	HIV-Low36	HIV-Low37	HIV-Low38	HIV-Low39	HIV-Low40	HIV-Low42	HIV-Low43	HIV-Low45	HIV-Low46	HIV-Low47	HIV-Low50	HIV-High01	HIV-High02	HIV-High06	HIV-High07	HIV-High09	HIV-High11	HIV-High12	HIV-High14
cg00688810_SHBG_FXR2	0.756006	0.71351	0.642836	0.765101	0.658179	0.706031	0.69457	0.711354	0.741952	0.737568	0.789931	0.714057	0.693886	0.760952	0.682654	0.766347	0.680086	0.748539	0.653689	0.729882	0.72351	0.732466	0.721399	0.711405	0.72341	0.663885	0.734721	0.705787	0.669268	0.708869	0.683137	0.690227	0.76002	0.676422	0.702832	0.731738	0.788764	0.716336	0.793646	0.710618	0.82429	0.774442	0.789546	0.811775	0.71734	0.738053	0.74397	0.743753	0.772925
cg00808969_USP35_KCTD21	0.369291	0.357522	0.382281	0.437569	0.334366	0.406684	0.379248	0.418699	0.415732	0.463889	0.439624	0.38725	0.363069	0.462684	0.366369	0.505717	0.395404	0.424133	0.388344	0.430471	0.425825	0.409322	0.441882	0.393137	0.397386	0.401423	0.421946	0.408027	0.414673	0.386666	0.3874	0.378598	0.396768	0.434409	0.410388	0.392409	0.473708	0.343911	0.465356	0.421896	0.51689	0.478358	0.474495	0.518106	0.421667	0.464488	0.457957	0.505021	0.495136
cg02538772_SND1	0.555049	0.50139	0.521221	0.621329	0.509533	0.533708	0.572687	0.598317	0.568198	0.632502	0.628505	0.560225	0.537944	0.593466	0.536782	0.594657	0.546022	0.589774	0.514559	0.568691	0.559377	0.552641	0.571354	0.568848	0.539196	0.548392	0.649131	0.539943	0.51831	0.585694	0.557066	0.568925	0.574031	0.534331	0.558414	0.568391	0.5953	0.500177	0.677601	0.566652	0.662061	0.621357	0.640708	0.666508	0.588121	0.653042	0.600493	0.612156	0.647221
cg02676052_LCP2	0.574099	0.652231	0.551315	0.621141	0.609322	0.637864	0.564635	0.606513	0.611802	0.649298	0.723201	0.636895	0.601561	0.615842	0.591446	0.6248	0.5733	0.69868	0.570275	0.630143	0.645915	0.579026	0.562321	0.606548	0.631522	0.667391	0.68245	0.616613	0.609147	0.668386	0.618606	0.575942	0.634642	0.575796	0.638969	0.577031	0.604387	0.550156	0.693041	0.628921	0.679837	0.631145	0.638183	0.672324	0.664799	0.700011	0.6609	0.667118	0.690329
cg04537602_CXCR5	0.48514	0.475439	0.434167	0.620424	0.459239	0.551308	0.518658	0.494035	0.522519	0.578298	0.619264	0.555274	0.522671	0.565723	0.477625	0.581208	0.471337	0.653769	0.465796	0.559938	0.544021	0.492605	0.530746	0.490719	0.495094	0.494627	0.61334	0.534414	0.533911	0.52642	0.480012	0.449082	0.525736	0.594806	0.573581	0.590546	0.605365	0.504672	0.589658	0.512252	0.563672	0.556981	0.616071	0.703995	0.580395	0.631593	0.623873	0.592565	0.668361
cg04858110_SCRN1	0.633226	0.636364	0.593791	0.70605	0.654746	0.663758	0.665174	0.666773	0.645414	0.683277	0.70304	0.663635	0.672991	0.675326	0.649591	0.682889	0.631131	0.670864	0.646621	0.64571	0.690994	0.661857	0.616727	0.654045	0.693077	0.716626	0.721694	0.611189	0.649235	0.691094	0.617173	0.685617	0.671682	0.703935	0.704106	0.645803	0.613076	0.650862	0.696757	0.626348	0.635746	0.723085	0.702436	0.741777	0.691601	0.831104	0.742343	0.689203	0.744738
cg08179431_HFE	0.665124	0.63559	0.65605	0.771895	0.604632	0.689389	0.666422	0.715587	0.710446	0.821478	0.782256	0.679223	0.663503	0.765873	0.661873	0.753085	0.666036	0.765014	0.58794	0.665169	0.767034	0.68249	0.741107	0.62174	0.689906	0.633031	0.743144	0.663739	0.709223	0.676446	0.682872	0.615951	0.763469	0.693339	0.686009	0.7428	0.783959	0.630155	0.78563	0.718642	0.822559	0.753657	0.778693	0.853659	0.716893	0.783724	0.787837	0.709748	0.792648
cg08863939_TLK1	0.437713	0.395187	0.376408	0.487393	0.363512	0.404657	0.469411	0.419253	0.439967	0.533863	0.512267	0.469826	0.462462	0.514118	0.41131	0.475077	0.403875	0.5356	0.402544	0.432411	0.524462	0.466142	0.451247	0.399396	0.413649	0.425954	0.526479	0.443951	0.48253	0.424743	0.421681	0.414344	0.485186	0.501324	0.456763	0.555662	0.485375	0.419675	0.485674	0.439702	0.531746	0.482704	0.531256	0.627554	0.542688	0.608822	0.550452	0.520455	0.642135
cg11477010_ANKFY1	0.634126	0.609812	0.658748	0.647114	0.5928	0.664112	0.654813	0.671269	0.66365	0.691181	0.720879	0.644223	0.656545	0.686057	0.656358	0.698834	0.666087	0.69369	0.627821	0.645139	0.687868	0.647861	0.694686	0.633229	0.659263	0.645423	0.680978	0.632741	0.609875	0.662726	0.667568	0.642035	0.702524	0.673471	0.659454	0.680762	0.703032	0.609254	0.750812	0.700679	0.740304	0.735063	0.712309	0.764643	0.666687	0.788609	0.698168	0.725842	0.743996
cg12042587_GHR	0.195951	0.205746	0.235324	0.255177	0.23019	0.25406	0.245093	0.210211	0.221894	0.209358	0.238208	0.237601	0.134098	0.190353	0.221439	0.206054	0.224079	0.272797	0.220592	0.242701	0.191493	0.302828	0.241104	0.154527	0.213472	0.175479	0.200223	0.204127	0.200064	0.146916	0.158704	0.165441	0.19713	0.324905	0.198919	0.184161	0.234526	0.272675	0.199562	0.230771	0.294799	0.253284	0.258323	0.260731	0.192711	0.17431	0.231619	0.323079	0.265885
cg12217560_TNFRSF19	0.535957	0.418832	0.38569	0.564488	0.489612	0.499548	0.504775	0.477964	0.479136	0.529594	0.562109	0.492879	0.553408	0.543824	0.497209	0.568588	0.464837	0.510293	0.43316	0.484385	0.532561	0.465627	0.463946	0.532248	0.529647	0.518204	0.588357	0.465955	0.496865	0.538247	0.51312	0.501414	0.506759	0.503348	0.617744	0.479263	0.476961	0.427194	0.537859	0.515254	0.509964	0.588753	0.512176	0.639772	0.547197	0.679245	0.600118	0.581306	0.676927
cg13015616_HFE	0.61008	0.554246	0.542058	0.66168	0.497474	0.586916	0.586974	0.633876	0.640347	0.672609	0.679547	0.633742	0.601182	0.679321	0.592929	0.659303	0.601441	0.66757	0.493874	0.585381	0.61212	0.620555	0.593054	0.523078	0.58291	0.544352	0.646652	0.565332	0.603997	0.603917	0.603101	0.538578	0.661876	0.626843	0.61836	0.6459	0.673769	0.53287	0.708651	0.616612	0.749281	0.66869	0.700684	0.787258	0.651002	0.653342	0.710704	0.630643	0.675842
cg13298528_CXCR5	0.528133	0.497858	0.493491	0.640506	0.517834	0.560764	0.534457	0.546845	0.556459	0.664789	0.664442	0.560399	0.576766	0.636134	0.531355	0.620828	0.543641	0.662595	0.47531	0.570765	0.594273	0.514492	0.556705	0.505349	0.516234	0.508234	0.624191	0.523105	0.618529	0.540889	0.557272	0.500884	0.578535	0.606239	0.593346	0.636453	0.615658	0.52022	0.626508	0.549847	0.679374	0.603885	0.640683	0.778361	0.597064	0.665719	0.681186	0.576525	0.702062
cg14659511_DOCK9	0.616002	0.600365	0.535587	0.63344	0.624009	0.615464	0.589205	0.611202	0.632875	0.675075	0.675565	0.595658	0.617426	0.651023	0.60367	0.680924	0.555438	0.65459	0.544842	0.625557	0.690652	0.559245	0.592125	0.609781	0.595917	0.606896	0.689967	0.569233	0.654585	0.666366	0.6162	0.569877	0.647213	0.645903	0.621827	0.640982	0.57413	0.540836	0.705301	0.565948	0.641178	0.638972	0.619432	0.748736	0.643894	0.721799	0.646213	0.675626	0.723691
cg15413523_TCF7	0.430962	0.452311	0.466885	0.485764	0.395189	0.492792	0.478074	0.528858	0.470185	0.464128	0.522713	0.466721	0.488266	0.4955	0.428068	0.482258	0.500656	0.501726	0.451956	0.462656	0.478324	0.492647	0.481458	0.483874	0.497464	0.420901	0.451636	0.497742	0.474518	0.463729	0.478221	0.501031	0.488383	0.445538	0.483056	0.450349	0.473879	0.436471	0.512227	0.439027	0.552701	0.471599	0.532547	0.589083	0.562009	0.554369	0.49637	0.505797	0.53577
cg18338046_TCF7	0.522786	0.567723	0.501233	0.645138	0.501823	0.581646	0.560229	0.60721	0.617771	0.670866	0.658597	0.55231	0.529556	0.662069	0.565678	0.645636	0.536506	0.65966	0.471067	0.58538	0.59698	0.525809	0.60851	0.524068	0.532443	0.560352	0.619719	0.544895	0.565855	0.58483	0.579808	0.573593	0.68138	0.503017	0.592364	0.583763	0.646461	0.543471	0.66255	0.533745	0.695481	0.62438	0.635732	0.750827	0.623164	0.746213	0.587942	0.646937	0.681428
cg19368911_KIF26B	0.525045	0.468468	0.364044	0.554966	0.447622	0.490143	0.527596	0.513211	0.492323	0.48591	0.617316	0.448762	0.520899	0.475008	0.489212	0.519744	0.500858	0.546137	0.429714	0.49482	0.497623	0.494756	0.453949	0.505099	0.506291	0.478166	0.620257	0.577772	0.537744	0.546852	0.499824	0.495386	0.512473	0.468527	0.55707	0.436959	0.453257	0.442712	0.616797	0.378825	0.502674	0.513723	0.531904	0.662021	0.583169	0.599386	0.552264	0.609809	0.598681
cg19400179_DZIP3	0.348678	0.346838	0.323671	0.405007	0.342495	0.436634	0.307868	0.363775	0.448704	0.376548	0.317284	0.39004	0.407205	0.324994	0.344308	0.44155	0.325562	0.476358	0.301253	0.386771	0.338913	0.375251	0.467199	0.337829	0.365181	0.326325	0.335194	0.346331	0.267535	0.387045	0.4083	0.298215	0.373352	0.376293	0.374026	0.368513	0.374931	0.334099	0.41206	0.397863	0.544708	0.411281	0.464734	0.603916	0.420245	0.368691	0.431106	0.347245	0.469274
cg20651018_CARS	0.466056	0.44925	0.423827	0.575115	0.401235	0.528962	0.53803	0.53411	0.558384	0.614554	0.600874	0.554196	0.499915	0.526771	0.503533	0.571447	0.502021	0.562494	0.451034	0.516354	0.549065	0.482258	0.491561	0.481108	0.505391	0.485164	0.590915	0.515296	0.513578	0.522667	0.557399	0.492191	0.565402	0.546194	0.538908	0.578993	0.577674	0.351829	0.666733	0.498678	0.620324	0.608502	0.619106	0.69657	0.579801	0.662616	0.556755	0.575412	0.589532
cg20939114_PITPNC1	0.299674	0.142644	0.178533	0.268759	0.270838	0.296776	0.244956	0.220769	0.242738	0.259852	0.238422	0.292784	0.296043	0.298429	0.23376	0.288958	0.268873	0.239687	0.264995	0.250035	0.219737	0.229521	0.207274	0.257725	0.277668	0.272499	0.341805	0.255522	0.334997	0.261312	0.227706	0.22001	0.271183	0.419812	0.330435	0.245241	0.225057	0.170119	0.277746	0.231954	0.241108	0.295688	0.319354	0.310491	0.340343	0.3844	0.318728	0.364468	0.4353
cg22036538_CD27_LOC678655	0.275552	0.29506	0.253857	0.313039	0.272077	0.293772	0.306031	0.340015	0.395796	0.40714	0.51359	0.303442	0.335156	0.383761	0.281975	0.393668	0.316338	0.488893	0.200849	0.356687	0.390751	0.224293	0.413738	0.265661	0.323383	0.313576	0.400583	0.359968	0.320924	0.229593	0.319914	0.223743	0.348598	0.349578	0.386243	0.403459	0.374629	0.2481	0.393743	0.421678	0.417178	0.358311	0.343537	0.510583	0.327517	0.412861	0.511309	0.471293	0.509186
cg26005232_NUDC	0.444367	0.41896	0.394447	0.507716	0.45385	0.489085	0.500737	0.4521	0.418383	0.482199	0.525348	0.492724	0.472984	0.507788	0.45361	0.511637	0.456149	0.595533	0.394306	0.477571	0.481594	0.529344	0.523103	0.444149	0.454863	0.435004	0.528251	0.510496	0.421423	0.45624	0.454578	0.440739	0.456009	0.506084	0.477828	0.501892	0.567848	0.433189	0.525408	0.45069	0.578483	0.498905	0.589767	0.593141	0.51526	0.564745	0.541388	0.506338	0.601572
cg26567688_COL4A3BP	0.679797	0.664652	0.587842	0.741929	0.67331	0.640063	0.645182	0.628313	0.671115	0.579191	0.776553	0.634779	0.667608	0.704321	0.626114	0.705824	0.588096	0.770878	0.608447	0.683074	0.744318	0.677437	0.718771	0.615762	0.595507	0.594482	0.694633	0.6655	0.652914	0.679826	0.601765	0.561612	0.651336	0.747099	0.644338	0.761643	0.741179	0.672845	0.643821	0.72518	0.760844	0.714067	0.769176	0.710349	0.678806	0.608379	0.787049	0.746546	0.750964
cg27519392_CHD7	0.630012	0.552763	0.567444	0.698873	0.559814	0.64916	0.619817	0.61481	0.632934	0.71392	0.693096	0.608552	0.591472	0.698053	0.601101	0.662374	0.615484	0.639814	0.573322	0.635727	0.642614	0.639566	0.668491	0.60696	0.60676	0.582511	0.672405	0.583176	0.563927	0.635979	0.621943	0.600246	0.657372	0.62562	0.632714	0.646573	0.712701	0.582064	0.73287	0.650865	0.749753	0.710806	0.695817	0.748928	0.613549	0.710163	0.699247	0.715118	0.768625
[truncated: 21 more columns]

## Sheet: Fig2c
Description	p-value	Count
defense response to virus	4.09266e-06	6
immune effector process	7.70152e-06	11
regulation of immune response	1.61146e-05	10
response to virus	2.98917e-05	6
immune response	4.2719e-05	13
regulation of innate immune response	9.08343e-05	6
regulation of immune system process	9.65695e-05	11
immune system process	0.000116556	15
innate immune response	0.000138589	8
regulation of immune effector process	0.000169564	6
defense response to other organism	0.000169564	6
type I interferon signaling pathway	0.000178718	4
cellular response to type I interferon	0.000178718	4
positive regulation of immune system process	0.000208639	9
response to type I interferon	0.000218452	4

## Sheet: Fig2d
Description	p-value	Count
alpha-beta T cell activation	0.00448234	3
phospholipid transport	0.00584009	2
tumor necrosis factor-mediated signaling pathway	0.00708613	2
lymphocyte activation	0.00791183	5
organophosphate ester transport	0.00844172	2
regulation of cell-cell adhesion	0.0107978	4
regulation of leukocyte apoptotic process	0.0114714	2
positive regulation of T cell differentiation	0.014909	2
positive regulation of lymphocyte differentiation	0.014909	2
T cell activation	0.0159569	4
positive regulation of cell-cell adhesion	0.0163125	3
Fc receptor signaling pathway	0.0167747	2
regulation of alpha-beta T cell activation	0.0167747	2
leukocyte activation	0.0174281	6
T cell differentiation	0.0182996	3

## Sheet: Fig3 a-i  and Fig4 a-b
ID	Beta value cg08122652_PARP9	Beta value cg22930808_PARP9	Beta value cg21549285_MX1	Beta value cg22862003_MX1	Beta value cg14293575_USP18	PARP9 Expression (qRT-PCR)	MX1 Expression (qRT-PCR)	USP18 Expression (qRT-PCR)	Log10 Viral Load	Log 10 Proviral
HIV-Low01	0.762968	0.771824	0.72425	0.744228	0.731676	0.00541178	0.0346131	6.7419	2.97772	2.21374
HIV-Low02	0.834716	0.803653	0.820274	0.730297	0.761846	0.00110488	0.00519045	0.606196	1.6902	1.2047
HIV-Low04	0.78353	0.818219	0.782782	0.783492	0.639859	0.00431905	0.0409515	22.4354	3.99996	2.50206
HIV-Low05	0.638189	0.633296	0.536985	0.555048	0.655552	0.0183088	0.109039	33.075	3.04139	1.88464
HIV-Low06	0.776512	0.806046	0.800284	0.789202	0.71264	0.00355275	0.00605493	0.606612	1.6902	0.826075
HIV-Low08	0.660085	0.674281	0.676429	0.690653	0.613068	0.00645595	0.0192262	5.80677	3.94939	2.61539
HIV-Low11	0.687743	0.656422	0.817295	0.771081	0.777329	0.00625631	0.0587406	26.7969	3.25527	2.25725
HIV-Low12	0.741622	0.736275	0.756538	0.771802	0.696747	0.00918921	0.0267278	6.82918	1.6902	0.961308
HIV-Low13	0.795947	0.791974	0.881271	0.817247	0.734071	0.00187524	0.00208525	0.682552	2.53148	2.46881
HIV-Low14	0.810205	0.839884	0.773197	0.765839	0.749059	0.00368916	0.0150041	4.64337	1.6902	1.4094
HIV-Low16	0.817336	0.815967	0.799843	0.763292	0.685561	0.00225868	0.0549778	8.64895	2.72428	1.41173
HIV-Low18	0.842322	0.838235	0.844738	0.815493	0.811061	0.00399458	0.00554798	1.24012	1.6902	ND
HIV-Low20	0.695151	0.660775	0.855052	0.766526	0.817238	0.00928986	0.0156767	3.4997	3.4624	2.4448
HIV-Low22	0.774278	0.743905	0.751678	0.747112	0.699794	0.00772389	0.0656292	23.9988	3.44716	1.51147
HIV-Low23	0.829209	0.848784	0.757936	0.783677	0.740977	0.00294744	0.00995979	0.991761	1.6902	1.95624
HIV-Low24	0.729634	0.708927	0.653542	0.704897	0.575396	0.00379189	0.0644122	21.6847	3.36173	1.69108
HIV-Low26	0.792334	0.743075	0.858318	0.786076	0.746475	0.00299854	0.00852693	3.75586	1.69897	0.792392
HIV-Low28	0.794266	0.813194	0.817933	0.77634	0.742107	0.00245546	0.0274853	4.99592	1.39794	1.32015
HIV-Low29	0.815709	0.853303	0.849444	0.803518	0.771931	0.00191937	0.00403397	1.24582	1.69897	ND
HIV-Low30	0.799274	0.808611	0.72089	0.734246	0.693497	0.00190076	0.00268128	0.590585	1.81954	1.45637
HIV-Low31	0.701642	0.691299	0.699755	0.663396	0.762877	0.0126653	0.0589776	8.78359	1.39794	1.61805
HIV-Low32	0.622572	0.63568	0.727778	0.703578	0.592193	0.00506157	0.0699583	14.4909	2.36173	1.2014
HIV-Low33	0.743598	0.777095	0.818988	0.770548	0.664378	0.000730961	0.0102061	2.54993	2.51851	1.49554
HIV-Low35	0.801208	0.805371	0.724843	0.717579	0.739359	ND	ND	ND	1.69897	1.26482
HIV-Low36	0.833005	0.867846	0.796214	0.773172	0.73574	0.0010008	0.0037307	0.790921	1.39794	1.0607
HIV-Low37	0.759673	0.774327	0.76645	0.749848	0.666573	0.00389173	0.0160521	2.30864	2.94448	1.08279
HIV-Low43	0.771436	0.741697	0.861027	0.779119	0.752487	0.00187248	0.00742999	1.47667	3.75005	3.22074
HIV-Low45	0.828262	0.818601	0.83727	0.79496	0.726305	0.0031703	0.00414806	1.39584	3.78725	1.7007
HIV-Low46	0.798476	0.732025	0.86317	0.773678	0.7946	0.0019219	0.00807686	1.34044	2.60206	2.34262
HIV-Low47	0.752584	0.700463	0.75555	0.787954	0.734486	0.00376897	0.0156226	2.15669	3.89889	2.56407
HIV-Low50	0.780113	0.775726	0.884216	0.810012	0.850337	0.00138236	0.00975221	2.0651	3.65147	ND
HIV-High06	0.47206	0.321948	0.564218	0.55255	0.59808	0.678107	3.39467	1144.68	5.14613	2.3653
HIV-High07	0.792492	0.766107	0.823976	0.765693	0.746316	0.0282538	0.0245777	7.61011	4.80618	2.96501
HIV-High09	0.619734	0.559953	0.477939	0.59168	0.651459	0.036224	0.0326087	15.309	5.78533	3.23613
HIV-High11	0.71221	0.714793	0.719225	0.686842	0.690939	0.0439793	0.170086	22.8699	6.07918	1.90363
HIV-High12	0.640903	0.609608	0.59371	0.535017	0.524653	0.0557869	0.102643	36.4841	4.73239	2.56062
HIV-High21	0.442569	0.38577	0.550932	0.522477	0.493844	0.00922343	0.093212	31.3419	4.70152	3.07059
HIV-High22	0.714947	0.667531	0.612419	0.627127	0.634336	0.00828148	0.028124	5.21635	5.38028	3.05865
HIV-High23	0.640975	0.624417	0.733077	0.670887	0.706452	0.0177012	0.101468	30.1074	4.9728	3.51143
HIV-High24	0.560376	0.525382	0.566723	0.528637	0.58302	0.00837246	0.0190716	6.32297	5.56345	3.08084
HIV-High30	0.433089	0.367659	0.352023	0.453351	0.424781	0.0225047	0.0954186	43.303	5.51466	3.32781
HIV-High34	0.61037	0.599741	0.709607	0.664435	0.671372	0.0190773	0.0288443	10.8246	4.78588	2.74695
HIV-High35	0.636625	0.603806	0.623589	0.638151	0.647156	0.0240418	0.22158	97.1894	5.28801	3.29281
HIV-High39	0.449695	0.385721	0.556582	0.560809	0.4746	0.391687	1.44039	404.33	5.23045	2.70501
HIV-High43	0.746549	0.732447	0.799028	0.764237	0.669343	0.0079098	0.0582826	16.0947	4.97939	3.4982
HIV-High44	0.784339	0.779543	0.825857	0.835197	0.631072	0.00412234	0.0330224	6.86484	5.01257	3.12914
HIV-High45	0.678488	0.640439	0.603859	0.575695	0.704274	0.0275913	0.0836934	15.2099	4.80196	3.05258

## Sheet: Fig3 j-l and Fig4 c-d
ID	PARP9 Expression (qRT-PCR)	MX1 Expression (qRT-PCR)	USP18 Expression (qRT-PCR)	Log10 Viral Load	Log10 Proviral
EC_01	0.00339139	0.00409802	0.42117	1.39794	ND
EC_03	0.0029241	0.00303144	0.524481	1.60206	0.929419
EC_04	0.00293341	0.00434106	0.718666	1.39794	0.748188
EC_05	0.0058789	0.00424431	1.71093	1.39794	0.633468
EC_06	0.00692939	0.0064368	1.34656	1.39794	1.04532
EC_07	0.0315213	0.00314103	9.17242	1.39794	1.549
EC_09	0.00230144	0.00353827	0.686953	1.74819	0.579784
EC_10	0.0106826	0.00729732	1.02729	1.39794	ND
EC_12	0.00314663	0.00168275	0.395914	1.39794	0.531479
EC_13	0.00357219	0.00311656	0.503319	1.39794	ND
EC_15	0.00541526	0.00742116	0.824652	1.39794	1.31806
EC_18	0.00215477	0.00304753	0.380526	1.69897	1.37658
Acute_01	0.00331898	0.00500179	3.64324	5.51458	2.71617
Acute_02	0.0116448	0.0287349	ND	5.49424	3.45324
Acute_03	0.00360176	0.00730435	4.52784	2.60206	2.71675
Acute_04	0.0229116	0.030713	27.2847	4.71297	2.75565
Acute_05	0.00839583	0.0223216	8.35306	4.41132	2.81438
Acute_06	0.0221198	0.082724	61.3881	5.95644	3.48717
Acute_07	0.00812143	0.0130753	5.16056	4.42075	2.61721
Acute_08	0.00628575	0.00526646	5.9444	4.80674	2.75572
Chr-Untreat-5	0.00860647	0.0631812	12.6276	3.6902	2.24428
Chr-Untreat-9	0.0125052	0.0223767	21.6357	3.85733	2.44963
Chr-Untreat-11	0.00909421	0.0394467	16.9601	4.17609	2.7402
Chr-Untreat-12	0.0114052	0.0261407	10.1421	4.69897	2.34674
Chr-Untreat-13	0.00455515	0.00695727	2.66623	3.94939	0.929419
Chr-Untreat-14	0.00764233	0.0218949	8.85777	4.12333	2.50174
Chr-Untreat-16	0.0100279	0.02163	4.2664	4.1428	2.71425
Chr-Untreat-17	0.00448257	0.0093816	2.51038	4.04139	2.77554
Chr-Untreat-18	0.00683264	0.018554	2.38819	4.07918	2.20548
Chr-Untreat-19	0.013709	0.0420733	19.3185	4.43683	2.59051
Chr-Untreat-20	0.00861612	0.0936863	18.7074	4.64345	2.00087
Chr-treat-5	0.00381175	0.00599532	3.68375	1.69897	1.7185
Chr-treat-6	0.00551844	0.0123303	5.47509	1.69897	2.58827
Chr-treat-11	0.00300621	0.00345901	2.89287	1.39794	2.28194
Chr-treat-12	0.0351969	0.152889	68.1792	1.69897	1.63347
Chr-treat-15	0.00661817	0.015632	4.63243	1.60206	1.95085

## Sheet: Fig5
Gene Symbol	Log2 Fold Change	Figure
MAVS	-0.107904	A
ISG15	-0.118464	A
IRF7	-0.16622	A
ADAR	0.0748322	A
DDX60	-0.354149	A
USP18	-0.26628	A
OAS1	-0.173303	A
IFITM1	-0.0705451	A
IFIT1	-0.158207	A
MX1	-0.338037	A
PLSCR1	-0.282607	A
IFI44L	-0.240858	A
BCL6	-0.160461	A/B
PARP9_DTX3L	-0.44705	A
CTSZ	-0.135185	A
JAK2	-0.133229	A
IFNGR2	-0.0666157	A/B
IKBKE	0.1107	A
HLA-DPB1	-0.189738	B
HLA-DOA	-0.0851673	B
HLA-DRA	-0.0253796	B
HLA-DRB6	-0.0198373	B
HLA-DPB2	0.0711078	B
HLA-DRB1	0.133286	B
CD86	-0.0715443	B
TNF	-0.103844	B
TNFRSF21	-0.0665098	B
TNFRSF1B	0.173451	B
TNFRSF19	0.196352	B
TCF7	0.236464	B
CXCR5	0.22971	B
RUNX3	-0.116632	B
IL21R	-0.0449515	B
IL21	-0.0336654	B
IL6	0.153836	B
TBX21	-0.101432	B
